# Supplementary material for: Development of an RNA virus vector for non-transgenic genome editing in tobacco and generation of berberine bridge enzyme-like mutants with reduced nicotine content
Source: aBIOTECH. 2024 Nov 22;5(4):449–64. doi: 10.1007/s42994-024-00188-y (PMC11624166; doi:10.1007/s42994-024-00188-y)
Supplement: Supplementary file 1 — Supplementary file1 (XLSX 70 KB) [file 42994_2024_188_MOESM1_ESM.xlsx]

## Sheet: M1 genotypes
M1 No.	NtBBLa				NtBBLb				NtBBLc				NtBBLd1				NtBBLd2				NtBBLe
	Zygosity	Allele 1	Allele 2		Zygosity	Allele 1	Allele 2		Zygosity	Allele 1	Allele 2		Zygosity	Allele 1	Allele 2		Zygosity	Allele 1	Allele 2		Zygosity	Allele 1	Allele 2
5-001	WT	GAAATCAGAGTAAGGTGCGG	GAAATCAGAGTAAGGTGCGG		He	GAAATCAGAGTAAGGTGCGG	GAAATCAGAGTAAGGTGTCGG		WT	GAAATCAGAGTAAGGTGCGG	GAAATCAGAGTAAGGTGCGG		WT	GAAATCAGAGTAAGGTGCGG	GAAATCAGAGTAAGGTGCGG		He	GAAATCAGAGTAAGGTGCGG	GAAATCAGAGTAAGGTG--G		Bi	GAAATCAGAGTAAGGTGTCGG	GAAATCAGAGTAA----CGG
5-002	WT	GAAATCAGAGTAAGGTGCGG	GAAATCAGAGTAAGGTGCGG		WT	GAAATCAGAGTAAGGTGCGG	GAAATCAGAGTAAGGTGCGG		WT	GAAATCAGAGTAAGGTGCGG	GAAATCAGAGTAAGGTGCGG		Ho	GAAATCAGAGTAAGGTGTCGG	GAAATCAGAGTAAGGTGTCGG		He	GAAATCAGAGTAAGGTGCGG	GAAATCAGAGTAAGGTG--G		Ho	GAAATCAGAGTAAGGTGTCGG	GAAATCAGAGTAAGGTGTCGG
5-003	Ho	GAAATCAGAGTAAGGT-CGG	GAAATCAGAGTAAGGT-CGG		He	GAAATCAGAGTAAGGTGCGG	GAAATCAGAGTAAGGTGTCGG		WT	GAAATCAGAGTAAGGTGCGG	GAAATCAGAGTAAGGTGCGG		WT	GAAATCAGAGTAAGGTGCGG	GAAATCAGAGTAAGGTGCGG		WT	GAAATCAGAGTAAGGTGCGG	GAAATCAGAGTAAGGTGCGG		Bi	GAAATCAGAGTAAGGTGTCGG	GAAATCAGAGTAA----CGG
5-004	Ho	GAAATCAGAGTAAGGT-CGG	GAAATCAGAGTAAGGT-CGG		He	GAAATCAGAGTAAGGTGCGG	GAAATCAGAGTAAGGTGTCGG		WT	GAAATCAGAGTAAGGTGCGG	GAAATCAGAGTAAGGTGCGG		WT	GAAATCAGAGTAAGGTGCGG	GAAATCAGAGTAAGGTGCGG		He	GAAATCAGAGTAAGGTGCGG	GAAATCAGAGTAAGGTG--G		Bi	GAAATCAGAGTAAGGTGTCGG	GAAATCAGAGTAA----CGG
5-005	Ho	GAAATCAGAGTAAGGT-CGG	GAAATCAGAGTAAGGT-CGG		WT	GAAATCAGAGTAAGGTGCGG	GAAATCAGAGTAAGGTGCGG		WT	GAAATCAGAGTAAGGTGCGG	GAAATCAGAGTAAGGTGCGG		WT	GAAATCAGAGTAAGGTGCGG	GAAATCAGAGTAAGGTGCGG		He	GAAATCAGAGTAAGGTGCGG	GAAATCAGAGTAAGGTG--G		Ho	GAAATCAGAGTAAGGTGTCGG	GAAATCAGAGTAAGGTGTCGG
5-006	Ho	GAAATCAGAGTAAGGT-CGG	GAAATCAGAGTAAGGT-CGG		Ho	GAAATCAGAGTAAGGTGTCGG	GAAATCAGAGTAAGGTGTCGG		WT	GAAATCAGAGTAAGGTGCGG	GAAATCAGAGTAAGGTGCGG		Ho	GAAATCAGAGTAAGGTGTCGG	GAAATCAGAGTAAGGTGTCGG		Ho	GAAATCAGAGTAAGGTG--G	GAAATCAGAGTAAGGTG--G		Ho	GAAATCAGAGTAA----CGG	GAAATCAGAGTAA----CGG
5-007	He	GAAATCAGAGTAAGGTGCGG	GAAATCAGAGTAAGGT-CGG		WT	GAAATCAGAGTAAGGTGTCGG	GAAATCAGAGTAAGGTGTCGG		WT	GAAATCAGAGTAAGGTGCGG	GAAATCAGAGTAAGGTGCGG		WT	GAAATCAGAGTAAGGTGCGG	GAAATCAGAGTAAGGTGCGG		WT	GAAATCAGAGTAAGGTGCGG	GAAATCAGAGTAAGGTGCGG		Ho	GAAATCAGAGTAAGGTGTCGG	GAAATCAGAGTAAGGTGTCGG
5-008	He	GAAATCAGAGTAAGGTGCGG	GAAATCAGAGTAAGGT-CGG		He	GAAATCAGAGTAAGGTGTCGG	GAAATCAGAGTAAGGTGTCGG		WT	GAAATCAGAGTAAGGTGCGG	GAAATCAGAGTAAGGTGCGG		He	GAAATCAGAGTAAGGTGCGG	GAAATCAGAGTAAGGTGTCGG		WT	GAAATCAGAGTAAGGTGCGG	GAAATCAGAGTAAGGTGCGG		Bi	GAAATCAGAGTAAGGTGTCGG	GAAATCAGAGTAA----CGG
5-009	He	GAAATCAGAGTAAGGTGCGG	GAAATCAGAGTAAGGT-CGG		Ho	GAAATCAGAGTAAGGTGTCGG	GAAATCAGAGTAAGGTGTCGG		WT	GAAATCAGAGTAAGGTGCGG	GAAATCAGAGTAAGGTGCGG		He	GAAATCAGAGTAAGGTGCGG	GAAATCAGAGTAAGGTGTCGG		He	GAAATCAGAGTAAGGTGCGG	GAAATCAGAGTAAGGTG--G		Ho	GAAATCAGAGTAA----CGG	GAAATCAGAGTAA----CGG
5-010	He	GAAATCAGAGTAAGGTGCGG	GAAATCAGAGTAAGGT-CGG		Ho	GAAATCAGAGTAAGGTGTCGG	GAAATCAGAGTAAGGTGTCGG		WT	GAAATCAGAGTAAGGTGCGG	GAAATCAGAGTAAGGTGCGG		WT	GAAATCAGAGTAAGGTGCGG	GAAATCAGAGTAAGGTGCGG		He	GAAATCAGAGTAAGGTGCGG	GAAATCAGAGTAAGGTG--G		Ho	GAAATCAGAGTAA----CGG	GAAATCAGAGTAA----CGG
5-011	He	GAAATCAGAGTAAGGTGCGG	GAAATCAGAGTAAGGT-CGG		WT	GAAATCAGAGTAAGGTGCGG	GAAATCAGAGTAAGGTGCGG		WT	GAAATCAGAGTAAGGTGCGG	GAAATCAGAGTAAGGTGCGG		He	GAAATCAGAGTAAGGTGCGG	GAAATCAGAGTAAGGTGTCGG		He	GAAATCAGAGTAAGGTGCGG	GAAATCAGAGTAAGGTG--G		Ho	GAAATCAGAGTAAGGTGTCGG	GAAATCAGAGTAAGGTGTCGG
5-012	Ho	GAAATCAGAGTAAGGT-CGG	GAAATCAGAGTAAGGT-CGG		Ho	GAAATCAGAGTAAGGTGTCGG	GAAATCAGAGTAAGGTGTCGG		WT	GAAATCAGAGTAAGGTGCGG	GAAATCAGAGTAAGGTGCGG		WT	GAAATCAGAGTAAGGTGCGG	GAAATCAGAGTAAGGTGCGG		Ho	GAAATCAGAGTAAGGTG--G	GAAATCAGAGTAAGGTG--G		Ho	GAAATCAGAGTAA----CGG	GAAATCAGAGTAA----CGG
5-013	He	GAAATCAGAGTAAGGTGCGG	GAAATCAGAGTAAGGT-CGG		Ho	GAAATCAGAGTAAGGTGTCGG	GAAATCAGAGTAAGGTGTCGG		WT	GAAATCAGAGTAAGGTGCGG	GAAATCAGAGTAAGGTGCGG		Ho	GAAATCAGAGTAAGGTGTCGG	GAAATCAGAGTAAGGTGTCGG		He	GAAATCAGAGTAAGGTGCGG	GAAATCAGAGTAAGGTG--G		Ho	GAAATCAGAGTAA----CGG	GAAATCAGAGTAA----CGG
5-014	WT	GAAATCAGAGTAAGGTGCGG	GAAATCAGAGTAAGGTGCGG		Ho	GAAATCAGAGTAAGGTGTCGG	GAAATCAGAGTAAGGTGTCGG		WT	GAAATCAGAGTAAGGTGCGG	GAAATCAGAGTAAGGTGCGG		He	GAAATCAGAGTAAGGTGCGG	GAAATCAGAGTAAGGTGTCGG		WT	GAAATCAGAGTAAGGTGCGG	GAAATCAGAGTAAGGTGCGG		Ho	GAAATCAGAGTAA----CGG	GAAATCAGAGTAA----CGG
5-015	WT	GAAATCAGAGTAAGGTGCGG	GAAATCAGAGTAAGGTGCGG		He	GAAATCAGAGTAAGGTGCGG	GAAATCAGAGTAAGGTGTCGG		WT	GAAATCAGAGTAAGGTGCGG	GAAATCAGAGTAAGGTGCGG		He	GAAATCAGAGTAAGGTGCGG	GAAATCAGAGTAAGGTGTCGG		He	GAAATCAGAGTAAGGTGCGG	GAAATCAGAGTAAGGTG--G		Bi	GAAATCAGAGTAAGGTGTCGG	GAAATCAGAGTAA----CGG
5-016	Ho	GAAATCAGAGTAAGGT-CGG	GAAATCAGAGTAAGGT-CGG		Ho	GAAATCAGAGTAAGGTGTCGG	GAAATCAGAGTAAGGTGTCGG		WT	GAAATCAGAGTAAGGTGCGG	GAAATCAGAGTAAGGTGCGG		WT	GAAATCAGAGTAAGGTGCGG	GAAATCAGAGTAAGGTGCGG		WT	GAAATCAGAGTAAGGTGCGG	GAAATCAGAGTAAGGTGCGG		Ho	GAAATCAGAGTAA----CGG	GAAATCAGAGTAA----CGG
5-017	He	GAAATCAGAGTAAGGTGCGG	GAAATCAGAGTAAGGT-CGG		WT	GAAATCAGAGTAAGGTGCGG	GAAATCAGAGTAAGGTGCGG		WT	GAAATCAGAGTAAGGTGCGG	GAAATCAGAGTAAGGTGCGG		Ho	GAAATCAGAGTAAGGTGTCGG	GAAATCAGAGTAAGGTGTCGG		Ho	GAAATCAGAGTAAGGTG--G	GAAATCAGAGTAAGGTG--G		Ho	GAAATCAGAGTAAGGTGTCGG	GAAATCAGAGTAAGGTGTCGG
5-018	He	GAAATCAGAGTAAGGTGCGG	GAAATCAGAGTAAGGT-CGG		Ho	GAAATCAGAGTAAGGTGTCGG	GAAATCAGAGTAAGGTGTCGG		WT	GAAATCAGAGTAAGGTGCGG	GAAATCAGAGTAAGGTGCGG		He	GAAATCAGAGTAAGGTGCGG	GAAATCAGAGTAAGGTGTCGG		WT	GAAATCAGAGTAAGGTGCGG	GAAATCAGAGTAAGGTGCGG		Ho	GAAATCAGAGTAA----CGG	GAAATCAGAGTAA----CGG
5-019	Ho	GAAATCAGAGTAAGGT-CGG	GAAATCAGAGTAAGGT-CGG		WT	GAAATCAGAGTAAGGTGCGG	GAAATCAGAGTAAGGTGCGG		WT	GAAATCAGAGTAAGGTGCGG	GAAATCAGAGTAAGGTGCGG		He	GAAATCAGAGTAAGGTGCGG	GAAATCAGAGTAAGGTGTCGG		He	GAAATCAGAGTAAGGTGCGG	GAAATCAGAGTAAGGTG--G		Ho	GAAATCAGAGTAAGGTGTCGG	GAAATCAGAGTAAGGTGTCGG
5-020	Ho	GAAATCAGAGTAAGGT-CGG	GAAATCAGAGTAAGGT-CGG		He	GAAATCAGAGTAAGGTGCGG	GAAATCAGAGTAAGGTGTCGG		WT	GAAATCAGAGTAAGGTGCGG	GAAATCAGAGTAAGGTGCGG		He	GAAATCAGAGTAAGGTGCGG	GAAATCAGAGTAAGGTGTCGG		WT	GAAATCAGAGTAAGGTGCGG	GAAATCAGAGTAAGGTGCGG		Bi	GAAATCAGAGTAAGGTGTCGG	GAAATCAGAGTAA----CGG
5-021	Ho	GAAATCAGAGTAAGGT-CGG	GAAATCAGAGTAAGGT-CGG		He	GAAATCAGAGTAAGGTGCGG	GAAATCAGAGTAAGGTGTCGG		WT	GAAATCAGAGTAAGGTGCGG	GAAATCAGAGTAAGGTGCGG		Ho	GAAATCAGAGTAAGGTGTCGG	GAAATCAGAGTAAGGTGTCGG		Ho	GAAATCAGAGTAAGGTG--G	GAAATCAGAGTAAGGTG--G		Bi	GAAATCAGAGTAAGGTGTCGG	GAAATCAGAGTAA----CGG
5-022	He	GAAATCAGAGTAAGGTGCGG	GAAATCAGAGTAAGGT-CGG		WT	GAAATCAGAGTAAGGTGCGG	GAAATCAGAGTAAGGTGCGG		WT	GAAATCAGAGTAAGGTGCGG	GAAATCAGAGTAAGGTGCGG		He	GAAATCAGAGTAAGGTGCGG	GAAATCAGAGTAAGGTGTCGG		WT	GAAATCAGAGTAAGGTGCGG	GAAATCAGAGTAAGGTGCGG		Ho	GAAATCAGAGTAAGGTGTCGG	GAAATCAGAGTAAGGTGTCGG
5-023	WT	GAAATCAGAGTAAGGTGCGG	GAAATCAGAGTAAGGTGCGG		He	GAAATCAGAGTAAGGTGCGG	GAAATCAGAGTAAGGTGTCGG		WT	GAAATCAGAGTAAGGTGCGG	GAAATCAGAGTAAGGTGCGG		Ho	GAAATCAGAGTAAGGTGTCGG	GAAATCAGAGTAAGGTGTCGG		WT	GAAATCAGAGTAAGGTGCGG	GAAATCAGAGTAAGGTGCGG		Bi	GAAATCAGAGTAAGGTGTCGG	GAAATCAGAGTAA----CGG
5-024	He	GAAATCAGAGTAAGGTGCGG	GAAATCAGAGTAAGGT-CGG		Ho	GAAATCAGAGTAAGGTGTCGG	GAAATCAGAGTAAGGTGTCGG		WT	GAAATCAGAGTAAGGTGCGG	GAAATCAGAGTAAGGTGCGG		WT	GAAATCAGAGTAAGGTGCGG	GAAATCAGAGTAAGGTGCGG		WT	GAAATCAGAGTAAGGTGCGG	GAAATCAGAGTAAGGTGCGG		Ho	GAAATCAGAGTAA----CGG	GAAATCAGAGTAA----CGG
5-025	He	GAAATCAGAGTAAGGTGCGG	GAAATCAGAGTAAGGT-CGG		He	GAAATCAGAGTAAGGTGCGG	GAAATCAGAGTAAGGTGTCGG		WT	GAAATCAGAGTAAGGTGCGG	GAAATCAGAGTAAGGTGCGG		He	GAAATCAGAGTAAGGTGCGG	GAAATCAGAGTAAGGTGTCGG		He	GAAATCAGAGTAAGGTGCGG	GAAATCAGAGTAAGGTG--G		Bi	GAAATCAGAGTAAGGTGTCGG	GAAATCAGAGTAA----CGG
5-026	He	GAAATCAGAGTAAGGTGCGG	GAAATCAGAGTAAGGT-CGG		He	GAAATCAGAGTAAGGTGCGG	GAAATCAGAGTAAGGTGTCGG		WT	GAAATCAGAGTAAGGTGCGG	GAAATCAGAGTAAGGTGCGG		Ho	GAAATCAGAGTAAGGTGTCGG	GAAATCAGAGTAAGGTGTCGG		Ho	GAAATCAGAGTAAGGTG--G	GAAATCAGAGTAAGGTG--G		Bi	GAAATCAGAGTAAGGTGTCGG	GAAATCAGAGTAA----CGG
5-027	WT	GAAATCAGAGTAAGGTGCGG	GAAATCAGAGTAAGGTGCGG		He	GAAATCAGAGTAAGGTGCGG	GAAATCAGAGTAAGGTGTCGG		WT	GAAATCAGAGTAAGGTGCGG	GAAATCAGAGTAAGGTGCGG		He	GAAATCAGAGTAAGGTGCGG	GAAATCAGAGTAAGGTGTCGG		He	GAAATCAGAGTAAGGTGCGG	GAAATCAGAGTAAGGTG--G		Bi	GAAATCAGAGTAAGGTGTCGG	GAAATCAGAGTAA----CGG
5-028	He	GAAATCAGAGTAAGGTGCGG	GAAATCAGAGTAAGGT-CGG		He	GAAATCAGAGTAAGGTGCGG	GAAATCAGAGTAAGGTGTCGG		WT	GAAATCAGAGTAAGGTGCGG	GAAATCAGAGTAAGGTGCGG		He	GAAATCAGAGTAAGGTGCGG	GAAATCAGAGTAAGGTGTCGG		He	GAAATCAGAGTAAGGTGCGG	GAAATCAGAGTAAGGTG--G		Bi	GAAATCAGAGTAAGGTGTCGG	GAAATCAGAGTAA----CGG
5-029	Ho	GAAATCAGAGTAAGGT-CGG	GAAATCAGAGTAAGGT-CGG		WT	GAAATCAGAGTAAGGTGCGG	GAAATCAGAGTAAGGTGCGG		WT	GAAATCAGAGTAAGGTGCGG	GAAATCAGAGTAAGGTGCGG		He	GAAATCAGAGTAAGGTGCGG	GAAATCAGAGTAAGGTGTCGG		Ho	GAAATCAGAGTAAGGTG--G	GAAATCAGAGTAAGGTG--G		Ho	GAAATCAGAGTAAGGTGTCGG	GAAATCAGAGTAAGGTGTCGG
5-030	WT	GAAATCAGAGTAAGGTGCGG	GAAATCAGAGTAAGGTGCGG		Ho	GAAATCAGAGTAAGGTGTCGG	GAAATCAGAGTAAGGTGTCGG		WT	GAAATCAGAGTAAGGTGCGG	GAAATCAGAGTAAGGTGCGG		He	GAAATCAGAGTAAGGTGCGG	GAAATCAGAGTAAGGTGTCGG		He	GAAATCAGAGTAAGGTGCGG	GAAATCAGAGTAAGGTG--G		Ho	GAAATCAGAGTAA----CGG	GAAATCAGAGTAA----CGG
5-031	He	GAAATCAGAGTAAGGTGCGG	GAAATCAGAGTAAGGT-CGG		Ho	GAAATCAGAGTAAGGTGTCGG	GAAATCAGAGTAAGGTGTCGG		WT	GAAATCAGAGTAAGGTGCGG	GAAATCAGAGTAAGGTGCGG		WT	GAAATCAGAGTAAGGTGCGG	GAAATCAGAGTAAGGTGCGG		WT	GAAATCAGAGTAAGGTGCGG	GAAATCAGAGTAAGGTGCGG		Ho	GAAATCAGAGTAA----CGG	GAAATCAGAGTAA----CGG
5-032	He	GAAATCAGAGTAAGGTGCGG	GAAATCAGAGTAAGGT-CGG		WT	GAAATCAGAGTAAGGTGCGG	GAAATCAGAGTAAGGTGCGG		WT	GAAATCAGAGTAAGGTGCGG	GAAATCAGAGTAAGGTGCGG		WT	GAAATCAGAGTAAGGTGCGG	GAAATCAGAGTAAGGTGCGG		Ho	GAAATCAGAGTAAGGTG--G	GAAATCAGAGTAAGGTG--G		Ho	GAAATCAGAGTAAGGTGTCGG	GAAATCAGAGTAAGGTGTCGG
5-033	He	GAAATCAGAGTAAGGTGCGG	GAAATCAGAGTAAGGT-CGG		WT	GAAATCAGAGTAAGGTGCGG	GAAATCAGAGTAAGGTGCGG		WT	GAAATCAGAGTAAGGTGCGG	GAAATCAGAGTAAGGTGCGG		Ho	GAAATCAGAGTAAGGTGTCGG	GAAATCAGAGTAAGGTGTCGG		He	GAAATCAGAGTAAGGTGCGG	GAAATCAGAGTAAGGTG--G		Ho	GAAATCAGAGTAAGGTGTCGG	GAAATCAGAGTAAGGTGTCGG
5-034	WT	GAAATCAGAGTAAGGTGCGG	GAAATCAGAGTAAGGTGCGG		He	GAAATCAGAGTAAGGTGCGG	GAAATCAGAGTAAGGTGTCGG		WT	GAAATCAGAGTAAGGTGCGG	GAAATCAGAGTAAGGTGCGG		He	GAAATCAGAGTAAGGTGCGG	GAAATCAGAGTAAGGTGTCGG		He	GAAATCAGAGTAAGGTGCGG	GAAATCAGAGTAAGGTG--G		Bi	GAAATCAGAGTAAGGTGTCGG	GAAATCAGAGTAA----CGG
5-035	WT	GAAATCAGAGTAAGGTGCGG	GAAATCAGAGTAAGGTGCGG		He	GAAATCAGAGTAAGGTGCGG	GAAATCAGAGTAAGGTGTCGG		WT	GAAATCAGAGTAAGGTGCGG	GAAATCAGAGTAAGGTGCGG		He	GAAATCAGAGTAAGGTGCGG	GAAATCAGAGTAAGGTGTCGG		Ho	GAAATCAGAGTAAGGTG--G	GAAATCAGAGTAAGGTG--G		Bi	GAAATCAGAGTAAGGTGTCGG	GAAATCAGAGTAA----CGG
5-036	He	GAAATCAGAGTAAGGTGCGG	GAAATCAGAGTAAGGT-CGG		WT	GAAATCAGAGTAAGGTGCGG	GAAATCAGAGTAAGGTGCGG		WT	GAAATCAGAGTAAGGTGCGG	GAAATCAGAGTAAGGTGCGG		WT	GAAATCAGAGTAAGGTGCGG	GAAATCAGAGTAAGGTGCGG		He	GAAATCAGAGTAAGGTGCGG	GAAATCAGAGTAAGGTG--G		Ho	GAAATCAGAGTAAGGTGTCGG	GAAATCAGAGTAAGGTGTCGG
5-037	He	GAAATCAGAGTAAGGTGCGG	GAAATCAGAGTAAGGT-CGG		He	GAAATCAGAGTAAGGTGCGG	GAAATCAGAGTAAGGTGTCGG		WT	GAAATCAGAGTAAGGTGCGG	GAAATCAGAGTAAGGTGCGG		Ho	GAAATCAGAGTAAGGTGTCGG	GAAATCAGAGTAAGGTGTCGG		WT	GAAATCAGAGTAAGGTGCGG	GAAATCAGAGTAAGGTGCGG		Bi	GAAATCAGAGTAAGGTGTCGG	GAAATCAGAGTAA----CGG
5-038	WT	GAAATCAGAGTAAGGTGCGG	GAAATCAGAGTAAGGTGCGG		He	GAAATCAGAGTAAGGTGCGG	GAAATCAGAGTAAGGTGTCGG		WT	GAAATCAGAGTAAGGTGCGG	GAAATCAGAGTAAGGTGCGG		WT	GAAATCAGAGTAAGGTGCGG	GAAATCAGAGTAAGGTGCGG		Ho	GAAATCAGAGTAAGGTG--G	GAAATCAGAGTAAGGTG--G		Bi	GAAATCAGAGTAAGGTGTCGG	GAAATCAGAGTAA----CGG
5-039	WT	GAAATCAGAGTAAGGTGCGG	GAAATCAGAGTAAGGTGCGG		He	GAAATCAGAGTAAGGTGCGG	GAAATCAGAGTAAGGTGTCGG		WT	GAAATCAGAGTAAGGTGCGG	GAAATCAGAGTAAGGTGCGG		He	GAAATCAGAGTAAGGTGCGG	GAAATCAGAGTAAGGTGTCGG		Ho	GAAATCAGAGTAAGGTG--G	GAAATCAGAGTAAGGTG--G		Bi	GAAATCAGAGTAAGGTGTCGG	GAAATCAGAGTAA----CGG
5-040	WT	GAAATCAGAGTAAGGTGCGG	GAAATCAGAGTAAGGTGCGG		WT	GAAATCAGAGTAAGGTGCGG	GAAATCAGAGTAAGGTGCGG		WT	GAAATCAGAGTAAGGTGCGG	GAAATCAGAGTAAGGTGCGG		Ho	GAAATCAGAGTAAGGTGTCGG	GAAATCAGAGTAAGGTGTCGG		He	GAAATCAGAGTAAGGTGCGG	GAAATCAGAGTAAGGTG--G		Ho	GAAATCAGAGTAAGGTGTCGG	GAAATCAGAGTAAGGTGTCGG
5-041	Ho	GAAATCAGAGTAAGGT-CGG	GAAATCAGAGTAAGGT-CGG		Ho	GAAATCAGAGTAAGGTGTCGG	GAAATCAGAGTAAGGTGTCGG		WT	GAAATCAGAGTAAGGTGCGG	GAAATCAGAGTAAGGTGCGG		Ho	GAAATCAGAGTAAGGTGTCGG	GAAATCAGAGTAAGGTGTCGG		WT	GAAATCAGAGTAAGGTGCGG	GAAATCAGAGTAAGGTGCGG		Ho	GAAATCAGAGTAA----CGG	GAAATCAGAGTAA----CGG
5-042	WT	GAAATCAGAGTAAGGTGCGG	GAAATCAGAGTAAGGTGCGG		He	GAAATCAGAGTAAGGTGCGG	GAAATCAGAGTAAGGTGTCGG		WT	GAAATCAGAGTAAGGTGCGG	GAAATCAGAGTAAGGTGCGG		He	GAAATCAGAGTAAGGTGCGG	GAAATCAGAGTAAGGTGTCGG		He	GAAATCAGAGTAAGGTGCGG	GAAATCAGAGTAAGGTG--G		Bi	GAAATCAGAGTAAGGTGTCGG	GAAATCAGAGTAA----CGG
5-043	WT	GAAATCAGAGTAAGGTGCGG	GAAATCAGAGTAAGGTGCGG		He	GAAATCAGAGTAAGGTGCGG	GAAATCAGAGTAAGGTGTCGG		WT	GAAATCAGAGTAAGGTGCGG	GAAATCAGAGTAAGGTGCGG		He	GAAATCAGAGTAAGGTGCGG	GAAATCAGAGTAAGGTGTCGG		WT	GAAATCAGAGTAAGGTGCGG	GAAATCAGAGTAAGGTGCGG		Bi	GAAATCAGAGTAAGGTGTCGG	GAAATCAGAGTAA----CGG
5-044	He	GAAATCAGAGTAAGGTGCGG	GAAATCAGAGTAAGGT-CGG		He	GAAATCAGAGTAAGGTGCGG	GAAATCAGAGTAAGGTGTCGG		WT	GAAATCAGAGTAAGGTGCGG	GAAATCAGAGTAAGGTGCGG		He	GAAATCAGAGTAAGGTGCGG	GAAATCAGAGTAAGGTGTCGG		He	GAAATCAGAGTAAGGTGCGG	GAAATCAGAGTAAGGTG--G		Ho	GAAATCAGAGTAA----CGG	GAAATCAGAGTAA----CGG
5-045	Ho	GAAATCAGAGTAAGGT-CGG	GAAATCAGAGTAAGGT-CGG		Ho	GAAATCAGAGTAAGGTGTCGG	GAAATCAGAGTAAGGTGTCGG		WT	GAAATCAGAGTAAGGTGCGG	GAAATCAGAGTAAGGTGCGG		He	GAAATCAGAGTAAGGTGCGG	GAAATCAGAGTAAGGTGTCGG		WT	GAAATCAGAGTAAGGTGCGG	GAAATCAGAGTAAGGTGCGG		Ho	GAAATCAGAGTAA----CGG	GAAATCAGAGTAA----CGG
5-046	He	GAAATCAGAGTAAGGTGCGG	GAAATCAGAGTAAGGT-CGG		WT	GAAATCAGAGTAAGGTGCGG	GAAATCAGAGTAAGGTGCGG		WT	GAAATCAGAGTAAGGTGCGG	GAAATCAGAGTAAGGTGCGG		He	GAAATCAGAGTAAGGTGCGG	GAAATCAGAGTAAGGTGTCGG		He	GAAATCAGAGTAAGGTGCGG	GAAATCAGAGTAAGGTG--G		Ho	GAAATCAGAGTAAGGTGTCGG	GAAATCAGAGTAAGGTGTCGG
5-047	He	GAAATCAGAGTAAGGTGCGG	GAAATCAGAGTAAGGT-CGG		He	GAAATCAGAGTAAGGTGCGG	GAAATCAGAGTAAGGTGTCGG		WT	GAAATCAGAGTAAGGTGCGG	GAAATCAGAGTAAGGTGCGG		WT	GAAATCAGAGTAAGGTGCGG	GAAATCAGAGTAAGGTGCGG		WT	GAAATCAGAGTAAGGTGCGG	GAAATCAGAGTAAGGTGCGG		Bi	GAAATCAGAGTAAGGTGTCGG	GAAATCAGAGTAA----CGG
5-048	He	GAAATCAGAGTAAGGTGCGG	GAAATCAGAGTAAGGT-CGG		He	GAAATCAGAGTAAGGTGCGG	GAAATCAGAGTAAGGTGTCGG		WT	GAAATCAGAGTAAGGTGCGG	GAAATCAGAGTAAGGTGCGG		WT	GAAATCAGAGTAAGGTGCGG	GAAATCAGAGTAAGGTGCGG		Ho	GAAATCAGAGTAAGGTG--G	GAAATCAGAGTAAGGTG--G		Bi	GAAATCAGAGTAAGGTGTCGG	GAAATCAGAGTAA----CGG
5-049	He	GAAATCAGAGTAAGGTGCGG	GAAATCAGAGTAAGGT-CGG		He	GAAATCAGAGTAAGGTGCGG	GAAATCAGAGTAAGGTGTCGG		WT	GAAATCAGAGTAAGGTGCGG	GAAATCAGAGTAAGGTGCGG		He	GAAATCAGAGTAAGGTGCGG	GAAATCAGAGTAAGGTGTCGG		WT	GAAATCAGAGTAAGGTGCGG	GAAATCAGAGTAAGGTGCGG		Bi	GAAATCAGAGTAAGGTGTCGG	GAAATCAGAGTAA----CGG
5-050	WT	GAAATCAGAGTAAGGTGCGG	GAAATCAGAGTAAGGTGCGG		WT	GAAATCAGAGTAAGGTGCGG	GAAATCAGAGTAAGGTGCGG		WT	GAAATCAGAGTAAGGTGCGG	GAAATCAGAGTAAGGTGCGG		Ho	GAAATCAGAGTAAGGTGTCGG	GAAATCAGAGTAAGGTGTCGG		Ho	GAAATCAGAGTAAGGTG--G	GAAATCAGAGTAAGGTG--G		Ho	GAAATCAGAGTAAGGTGTCGG	GAAATCAGAGTAAGGTGTCGG
5-051	WT	GAAATCAGAGTAAGGTGCGG	GAAATCAGAGTAAGGTGCGG		He	GAAATCAGAGTAAGGTGCGG	GAAATCAGAGTAAGGTGTCGG		WT	GAAATCAGAGTAAGGTGCGG	GAAATCAGAGTAAGGTGCGG		He	GAAATCAGAGTAAGGTGCGG	GAAATCAGAGTAAGGTGTCGG		Ho	GAAATCAGAGTAAGGTG--G	GAAATCAGAGTAAGGTG--G		Bi	GAAATCAGAGTAAGGTGTCGG	GAAATCAGAGTAA----CGG
5-052	He	GAAATCAGAGTAAGGTGCGG	GAAATCAGAGTAAGGT-CGG		Ho	GAAATCAGAGTAAGGTGTCGG	GAAATCAGAGTAAGGTGTCGG		WT	GAAATCAGAGTAAGGTGCGG	GAAATCAGAGTAAGGTGCGG		Ho	GAAATCAGAGTAAGGTGTCGG	GAAATCAGAGTAAGGTGTCGG		Ho	GAAATCAGAGTAAGGTG--G	GAAATCAGAGTAAGGTG--G		Ho	GAAATCAGAGTAA----CGG	GAAATCAGAGTAA----CGG
5-053	He	GAAATCAGAGTAAGGTGCGG	GAAATCAGAGTAAGGT-CGG		He	GAAATCAGAGTAAGGTGCGG	GAAATCAGAGTAAGGTGTCGG		WT	GAAATCAGAGTAAGGTGCGG	GAAATCAGAGTAAGGTGCGG		He	GAAATCAGAGTAAGGTGCGG	GAAATCAGAGTAAGGTGTCGG		WT	GAAATCAGAGTAAGGTGCGG	GAAATCAGAGTAAGGTGCGG		Bi	GAAATCAGAGTAAGGTGTCGG	GAAATCAGAGTAA----CGG
5-054	Ho	GAAATCAGAGTAAGGT-CGG	GAAATCAGAGTAAGGT-CGG		WT	GAAATCAGAGTAAGGTGCGG	GAAATCAGAGTAAGGTGCGG		WT	GAAATCAGAGTAAGGTGCGG	GAAATCAGAGTAAGGTGCGG		He	GAAATCAGAGTAAGGTGCGG	GAAATCAGAGTAAGGTGTCGG		WT	GAAATCAGAGTAAGGTGCGG	GAAATCAGAGTAAGGTGCGG		Ho	GAAATCAGAGTAAGGTGTCGG	GAAATCAGAGTAAGGTGTCGG
5-055	He	GAAATCAGAGTAAGGTGCGG	GAAATCAGAGTAAGGT-CGG		Ho	GAAATCAGAGTAAGGTGTCGG	GAAATCAGAGTAAGGTGTCGG		WT	GAAATCAGAGTAAGGTGCGG	GAAATCAGAGTAAGGTGCGG		He	GAAATCAGAGTAAGGTGCGG	GAAATCAGAGTAAGGTGTCGG		WT	GAAATCAGAGTAAGGTGCGG	GAAATCAGAGTAAGGTGCGG		Ho	GAAATCAGAGTAA----CGG	GAAATCAGAGTAA----CGG
5-056	He	GAAATCAGAGTAAGGTGCGG	GAAATCAGAGTAAGGT-CGG		He	GAAATCAGAGTAAGGTGCGG	GAAATCAGAGTAAGGTGTCGG		WT	GAAATCAGAGTAAGGTGCGG	GAAATCAGAGTAAGGTGCGG		WT	GAAATCAGAGTAAGGTGCGG	GAAATCAGAGTAAGGTGCGG		He	GAAATCAGAGTAAGGTGCGG	GAAATCAGAGTAAGGTG--G		Bi	GAAATCAGAGTAAGGTGTCGG	GAAATCAGAGTAA----CGG
5-057	WT	GAAATCAGAGTAAGGTGCGG	GAAATCAGAGTAAGGTGCGG		WT	GAAATCAGAGTAAGGTGCGG	GAAATCAGAGTAAGGTGCGG		WT	GAAATCAGAGTAAGGTGCGG	GAAATCAGAGTAAGGTGCGG		WT	GAAATCAGAGTAAGGTGCGG	GAAATCAGAGTAAGGTGCGG		He	GAAATCAGAGTAAGGTGCGG	GAAATCAGAGTAAGGTG--G		Ho	GAAATCAGAGTAAGGTGTCGG	GAAATCAGAGTAAGGTGTCGG
5-058	He	GAAATCAGAGTAAGGTGCGG	GAAATCAGAGTAAGGT-CGG		He	GAAATCAGAGTAAGGTGCGG	GAAATCAGAGTAAGGTGTCGG		WT	GAAATCAGAGTAAGGTGCGG	GAAATCAGAGTAAGGTGCGG		Ho	GAAATCAGAGTAAGGTGTCGG	GAAATCAGAGTAAGGTGTCGG		WT	GAAATCAGAGTAAGGTGCGG	GAAATCAGAGTAAGGTGCGG		Bi	GAAATCAGAGTAAGGTGTCGG	GAAATCAGAGTAA----CGG
5-059	Ho	GAAATCAGAGTAAGGT-CGG	GAAATCAGAGTAAGGT-CGG		WT	GAAATCAGAGTAAGGTGCGG	GAAATCAGAGTAAGGTGCGG		WT	GAAATCAGAGTAAGGTGCGG	GAAATCAGAGTAAGGTGCGG		He	GAAATCAGAGTAAGGTGCGG	GAAATCAGAGTAAGGTGTCGG		He	GAAATCAGAGTAAGGTGCGG	GAAATCAGAGTAAGGTG--G		Ho	GAAATCAGAGTAAGGTGTCGG	GAAATCAGAGTAAGGTGTCGG
5-060	WT	GAAATCAGAGTAAGGTGCGG	GAAATCAGAGTAAGGTGCGG		He	GAAATCAGAGTAAGGTGCGG	GAAATCAGAGTAAGGTGTCGG		WT	GAAATCAGAGTAAGGTGCGG	GAAATCAGAGTAAGGTGCGG		WT	GAAATCAGAGTAAGGTGCGG	GAAATCAGAGTAAGGTGCGG		He	GAAATCAGAGTAAGGTGCGG	GAAATCAGAGTAAGGTG--G		Bi	GAAATCAGAGTAAGGTGTCGG	GAAATCAGAGTAA----CGG
5-061	WT	GAAATCAGAGTAAGGTGCGG	GAAATCAGAGTAAGGTGCGG		He	GAAATCAGAGTAAGGTGCGG	GAAATCAGAGTAAGGTGTCGG		WT	GAAATCAGAGTAAGGTGCGG	GAAATCAGAGTAAGGTGCGG		He	GAAATCAGAGTAAGGTGCGG	GAAATCAGAGTAAGGTGTCGG		He	GAAATCAGAGTAAGGTGCGG	GAAATCAGAGTAAGGTG--G		Bi	GAAATCAGAGTAAGGTGTCGG	GAAATCAGAGTAA----CGG
5-062	He	GAAATCAGAGTAAGGTGCGG	GAAATCAGAGTAAGGT-CGG		He	GAAATCAGAGTAAGGTGCGG	GAAATCAGAGTAAGGTGTCGG		WT	GAAATCAGAGTAAGGTGCGG	GAAATCAGAGTAAGGTGCGG		He	GAAATCAGAGTAAGGTGCGG	GAAATCAGAGTAAGGTGTCGG		Ho	GAAATCAGAGTAAGGTG--G	GAAATCAGAGTAAGGTG--G		Bi	GAAATCAGAGTAAGGTGTCGG	GAAATCAGAGTAA----CGG
5-063	He	GAAATCAGAGTAAGGTGCGG	GAAATCAGAGTAAGGT-CGG		WT	GAAATCAGAGTAAGGTGCGG	GAAATCAGAGTAAGGTGCGG		WT	GAAATCAGAGTAAGGTGCGG	GAAATCAGAGTAAGGTGCGG		He	GAAATCAGAGTAAGGTGCGG	GAAATCAGAGTAAGGTGTCGG		Ho	GAAATCAGAGTAAGGTG--G	GAAATCAGAGTAAGGTG--G		Ho	GAAATCAGAGTAAGGTGTCGG	GAAATCAGAGTAAGGTGTCGG
5-064	He	GAAATCAGAGTAAGGTGCGG	GAAATCAGAGTAAGGT-CGG		WT	GAAATCAGAGTAAGGTGCGG	GAAATCAGAGTAAGGTGCGG		WT	GAAATCAGAGTAAGGTGCGG	GAAATCAGAGTAAGGTGCGG		WT	GAAATCAGAGTAAGGTGCGG	GAAATCAGAGTAAGGTGCGG		He	GAAATCAGAGTAAGGTGCGG	GAAATCAGAGTAAGGTG--G		Ho	GAAATCAGAGTAAGGTGTCGG	GAAATCAGAGTAAGGTGTCGG
5-065	WT	GAAATCAGAGTAAGGTGCGG	GAAATCAGAGTAAGGTGCGG		He	GAAATCAGAGTAAGGTGCGG	GAAATCAGAGTAAGGTGTCGG		WT	GAAATCAGAGTAAGGTGCGG	GAAATCAGAGTAAGGTGCGG		He	GAAATCAGAGTAAGGTGCGG	GAAATCAGAGTAAGGTGTCGG		He	GAAATCAGAGTAAGGTGCGG	GAAATCAGAGTAAGGTG--G		Bi	GAAATCAGAGTAAGGTGTCGG	GAAATCAGAGTAA----CGG
5-066	He	GAAATCAGAGTAAGGTGCGG	GAAATCAGAGTAAGGT-CGG		WT	GAAATCAGAGTAAGGTGCGG	GAAATCAGAGTAAGGTGCGG		WT	GAAATCAGAGTAAGGTGCGG	GAAATCAGAGTAAGGTGCGG		He	GAAATCAGAGTAAGGTGCGG	GAAATCAGAGTAAGGTGTCGG		He	GAAATCAGAGTAAGGTGCGG	GAAATCAGAGTAAGGTG--G		Ho	GAAATCAGAGTAAGGTGTCGG	GAAATCAGAGTAAGGTGTCGG
5-067	He	GAAATCAGAGTAAGGTGCGG	GAAATCAGAGTAAGGT-CGG		WT	GAAATCAGAGTAAGGTGCGG	GAAATCAGAGTAAGGTGCGG		WT	GAAATCAGAGTAAGGTGCGG	GAAATCAGAGTAAGGTGCGG		WT	GAAATCAGAGTAAGGTGCGG	GAAATCAGAGTAAGGTGCGG		He	GAAATCAGAGTAAGGTGCGG	GAAATCAGAGTAAGGTG--G		Ho	GAAATCAGAGTAAGGTGTCGG	GAAATCAGAGTAAGGTGTCGG
5-068	He	GAAATCAGAGTAAGGTGCGG	GAAATCAGAGTAAGGT-CGG		He	GAAATCAGAGTAAGGTGCGG	GAAATCAGAGTAAGGTGTCGG		WT	GAAATCAGAGTAAGGTGCGG	GAAATCAGAGTAAGGTGCGG		He	GAAATCAGAGTAAGGTGCGG	GAAATCAGAGTAAGGTGTCGG		WT	GAAATCAGAGTAAGGTGCGG	GAAATCAGAGTAAGGTGCGG		Bi	GAAATCAGAGTAAGGTGTCGG	GAAATCAGAGTAA----CGG
5-069	He	GAAATCAGAGTAAGGTGCGG	GAAATCAGAGTAAGGT-CGG		Ho	GAAATCAGAGTAAGGTGTCGG	GAAATCAGAGTAAGGTGTCGG		WT	GAAATCAGAGTAAGGTGCGG	GAAATCAGAGTAAGGTGCGG		He	GAAATCAGAGTAAGGTGCGG	GAAATCAGAGTAAGGTGTCGG		He	GAAATCAGAGTAAGGTGCGG	GAAATCAGAGTAAGGTG--G		Ho	GAAATCAGAGTAA----CGG	GAAATCAGAGTAA----CGG
5-070	He	GAAATCAGAGTAAGGTGCGG	GAAATCAGAGTAAGGT-CGG		He	GAAATCAGAGTAAGGTGCGG	GAAATCAGAGTAAGGTGTCGG		WT	GAAATCAGAGTAAGGTGCGG	GAAATCAGAGTAAGGTGCGG		Ho	GAAATCAGAGTAAGGTGTCGG	GAAATCAGAGTAAGGTGTCGG		He	GAAATCAGAGTAAGGTGCGG	GAAATCAGAGTAAGGTG--G		Bi	GAAATCAGAGTAAGGTGTCGG	GAAATCAGAGTAA----CGG
5-071	He	GAAATCAGAGTAAGGTGCGG	GAAATCAGAGTAAGGT-CGG		He	GAAATCAGAGTAAGGTGCGG	GAAATCAGAGTAAGGTGTCGG		WT	GAAATCAGAGTAAGGTGCGG	GAAATCAGAGTAAGGTGCGG		WT	GAAATCAGAGTAAGGTGCGG	GAAATCAGAGTAAGGTGCGG		WT	GAAATCAGAGTAAGGTGCGG	GAAATCAGAGTAAGGTGCGG		Bi	GAAATCAGAGTAAGGTGTCGG	GAAATCAGAGTAA----CGG
5-072	He	GAAATCAGAGTAAGGTGCGG	GAAATCAGAGTAAGGT-CGG		Ho	GAAATCAGAGTAAGGTGTCGG	GAAATCAGAGTAAGGTGTCGG		WT	GAAATCAGAGTAAGGTGCGG	GAAATCAGAGTAAGGTGCGG		He	GAAATCAGAGTAAGGTGCGG	GAAATCAGAGTAAGGTGTCGG		He	GAAATCAGAGTAAGGTGCGG	GAAATCAGAGTAAGGTG--G		Ho	GAAATCAGAGTAA----CGG	GAAATCAGAGTAA----CGG
5-073	WT	GAAATCAGAGTAAGGTGCGG	GAAATCAGAGTAAGGTGCGG		WT	GAAATCAGAGTAAGGTGCGG	GAAATCAGAGTAAGGTGCGG		WT	GAAATCAGAGTAAGGTGCGG	GAAATCAGAGTAAGGTGCGG		WT	GAAATCAGAGTAAGGTGCGG	GAAATCAGAGTAAGGTGCGG		WT	GAAATCAGAGTAAGGTGCGG	GAAATCAGAGTAAGGTGCGG		Ho	GAAATCAGAGTAAGGTGTCGG	GAAATCAGAGTAAGGTGTCGG
5-074	He	GAAATCAGAGTAAGGTGCGG	GAAATCAGAGTAAGGT-CGG		Ho	GAAATCAGAGTAAGGTGTCGG	GAAATCAGAGTAAGGTGTCGG		WT	GAAATCAGAGTAAGGTGCGG	GAAATCAGAGTAAGGTGCGG		He	GAAATCAGAGTAAGGTGCGG	GAAATCAGAGTAAGGTGTCGG		Ho	GAAATCAGAGTAAGGTG--G	GAAATCAGAGTAAGGTG--G		Ho	GAAATCAGAGTAA----CGG	GAAATCAGAGTAA----CGG
5-075	He	GAAATCAGAGTAAGGTGCGG	GAAATCAGAGTAAGGT-CGG		He	GAAATCAGAGTAAGGTGCGG	GAAATCAGAGTAAGGTGTCGG		WT	GAAATCAGAGTAAGGTGCGG	GAAATCAGAGTAAGGTGCGG		WT	GAAATCAGAGTAAGGTGCGG	GAAATCAGAGTAAGGTGCGG		He	GAAATCAGAGTAAGGTGCGG	GAAATCAGAGTAAGGTG--G		Bi	GAAATCAGAGTAAGGTGTCGG	GAAATCAGAGTAA----CGG
5-076	He	GAAATCAGAGTAAGGTGCGG	GAAATCAGAGTAAGGT-CGG		He	GAAATCAGAGTAAGGTGCGG	GAAATCAGAGTAAGGTGTCGG		WT	GAAATCAGAGTAAGGTGCGG	GAAATCAGAGTAAGGTGCGG		WT	GAAATCAGAGTAAGGTGCGG	GAAATCAGAGTAAGGTGCGG		Ho	GAAATCAGAGTAAGGTG--G	GAAATCAGAGTAAGGTG--G		Bi	GAAATCAGAGTAAGGTGTCGG	GAAATCAGAGTAA----CGG
5-077	WT	GAAATCAGAGTAAGGTGCGG	GAAATCAGAGTAAGGTGCGG		Ho	GAAATCAGAGTAAGGTGTCGG	GAAATCAGAGTAAGGTGTCGG		WT	GAAATCAGAGTAAGGTGCGG	GAAATCAGAGTAAGGTGCGG		He	GAAATCAGAGTAAGGTGCGG	GAAATCAGAGTAAGGTGTCGG		WT	GAAATCAGAGTAAGGTGCGG	GAAATCAGAGTAAGGTGCGG		Ho	GAAATCAGAGTAA----CGG	GAAATCAGAGTAA----CGG
5-078	He	GAAATCAGAGTAAGGTGCGG	GAAATCAGAGTAAGGT-CGG		He	GAAATCAGAGTAAGGTGCGG	GAAATCAGAGTAAGGTGTCGG		WT	GAAATCAGAGTAAGGTGCGG	GAAATCAGAGTAAGGTGCGG		He	GAAATCAGAGTAAGGTGCGG	GAAATCAGAGTAAGGTGTCGG		He	GAAATCAGAGTAAGGTGCGG	GAAATCAGAGTAAGGTG--G		Bi	GAAATCAGAGTAAGGTGTCGG	GAAATCAGAGTAA----CGG
5-079	He	GAAATCAGAGTAAGGTGCGG	GAAATCAGAGTAAGGT-CGG		He	GAAATCAGAGTAAGGTGCGG	GAAATCAGAGTAAGGTGTCGG		WT	GAAATCAGAGTAAGGTGCGG	GAAATCAGAGTAAGGTGCGG		He	GAAATCAGAGTAAGGTGCGG	GAAATCAGAGTAAGGTGTCGG		He	GAAATCAGAGTAAGGTGCGG	GAAATCAGAGTAAGGTG--G		Bi	GAAATCAGAGTAAGGTGTCGG	GAAATCAGAGTAA----CGG
5-080	He	GAAATCAGAGTAAGGTGCGG	GAAATCAGAGTAAGGT-CGG		He	GAAATCAGAGTAAGGTGCGG	GAAATCAGAGTAAGGTGTCGG		WT	GAAATCAGAGTAAGGTGCGG	GAAATCAGAGTAAGGTGCGG		WT	GAAATCAGAGTAAGGTGCGG	GAAATCAGAGTAAGGTGCGG		WT	GAAATCAGAGTAAGGTGCGG	GAAATCAGAGTAAGGTGCGG		Bi	GAAATCAGAGTAAGGTGTCGG	GAAATCAGAGTAA----CGG
5-081	Ho	GAAATCAGAGTAAGGT-CGG	GAAATCAGAGTAAGGT-CGG		He	GAAATCAGAGTAAGGTGCGG	GAAATCAGAGTAAGGTGTCGG		WT	GAAATCAGAGTAAGGTGCGG	GAAATCAGAGTAAGGTGCGG		He	GAAATCAGAGTAAGGTGCGG	GAAATCAGAGTAAGGTGTCGG		Ho	GAAATCAGAGTAAGGTG--G	GAAATCAGAGTAAGGTG--G		Bi	GAAATCAGAGTAAGGTGTCGG	GAAATCAGAGTAA----CGG
5-082	He	GAAATCAGAGTAAGGTGCGG	GAAATCAGAGTAAGGT-CGG		He	GAAATCAGAGTAAGGTGCGG	GAAATCAGAGTAAGGTGTCGG		WT	GAAATCAGAGTAAGGTGCGG	GAAATCAGAGTAAGGTGCGG		He	GAAATCAGAGTAAGGTGCGG	GAAATCAGAGTAAGGTGTCGG		He	GAAATCAGAGTAAGGTGCGG	GAAATCAGAGTAAGGTG--G		Bi	GAAATCAGAGTAAGGTGTCGG	GAAATCAGAGTAA----CGG
5-083	WT	GAAATCAGAGTAAGGTGCGG	GAAATCAGAGTAAGGTGCGG		WT	GAAATCAGAGTAAGGTGCGG	GAAATCAGAGTAAGGTGCGG		WT	GAAATCAGAGTAAGGTGCGG	GAAATCAGAGTAAGGTGCGG		He	GAAATCAGAGTAAGGTGCGG	GAAATCAGAGTAAGGTGTCGG		Ho	GAAATCAGAGTAAGGTG--G	GAAATCAGAGTAAGGTG--G		Ho	GAAATCAGAGTAAGGTGTCGG	GAAATCAGAGTAAGGTGTCGG
5-084	He	GAAATCAGAGTAAGGTGCGG	GAAATCAGAGTAAGGT-CGG		WT	GAAATCAGAGTAAGGTGCGG	GAAATCAGAGTAAGGTGCGG		WT	GAAATCAGAGTAAGGTGCGG	GAAATCAGAGTAAGGTGCGG		He	GAAATCAGAGTAAGGTGCGG	GAAATCAGAGTAAGGTGTCGG		WT	GAAATCAGAGTAAGGTGCGG	GAAATCAGAGTAAGGTGCGG		Ho	GAAATCAGAGTAAGGTGTCGG	GAAATCAGAGTAAGGTGTCGG
5-085	He	GAAATCAGAGTAAGGTGCGG	GAAATCAGAGTAAGGT-CGG		Ho	GAAATCAGAGTAAGGTGTCGG	GAAATCAGAGTAAGGTGTCGG		WT	GAAATCAGAGTAAGGTGCGG	GAAATCAGAGTAAGGTGCGG		Ho	GAAATCAGAGTAAGGTGTCGG	GAAATCAGAGTAAGGTGTCGG		WT	GAAATCAGAGTAAGGTGCGG	GAAATCAGAGTAAGGTGCGG		Ho	GAAATCAGAGTAA----CGG	GAAATCAGAGTAA----CGG
5-086	He	GAAATCAGAGTAAGGTGCGG	GAAATCAGAGTAAGGT-CGG		Ho	GAAATCAGAGTAAGGTGTCGG	GAAATCAGAGTAAGGTGTCGG		WT	GAAATCAGAGTAAGGTGCGG	GAAATCAGAGTAAGGTGCGG		He	GAAATCAGAGTAAGGTGCGG	GAAATCAGAGTAAGGTGTCGG		WT	GAAATCAGAGTAAGGTGCGG	GAAATCAGAGTAAGGTGCGG		Ho	GAAATCAGAGTAA----CGG	GAAATCAGAGTAA----CGG
5-087	Ho	GAAATCAGAGTAAGGT-CGG	GAAATCAGAGTAAGGT-CGG		He	GAAATCAGAGTAAGGTGCGG	GAAATCAGAGTAAGGTGTCGG		WT	GAAATCAGAGTAAGGTGCGG	GAAATCAGAGTAAGGTGCGG		He	GAAATCAGAGTAAGGTGCGG	GAAATCAGAGTAAGGTGTCGG		WT	GAAATCAGAGTAAGGTGCGG	GAAATCAGAGTAAGGTGCGG		Bi	GAAATCAGAGTAAGGTGTCGG	GAAATCAGAGTAA----CGG
5-088	He	GAAATCAGAGTAAGGTGCGG	GAAATCAGAGTAAGGT-CGG		He	GAAATCAGAGTAAGGTGCGG	GAAATCAGAGTAAGGTGTCGG		WT	GAAATCAGAGTAAGGTGCGG	GAAATCAGAGTAAGGTGCGG		WT	GAAATCAGAGTAAGGTGCGG	GAAATCAGAGTAAGGTGCGG		He	GAAATCAGAGTAAGGTGCGG	GAAATCAGAGTAAGGTG--G		Bi	GAAATCAGAGTAAGGTGTCGG	GAAATCAGAGTAA----CGG
5-089	He	GAAATCAGAGTAAGGTGCGG	GAAATCAGAGTAAGGT-CGG		He	GAAATCAGAGTAAGGTGCGG	GAAATCAGAGTAAGGTGTCGG		WT	GAAATCAGAGTAAGGTGCGG	GAAATCAGAGTAAGGTGCGG		WT	GAAATCAGAGTAAGGTGCGG	GAAATCAGAGTAAGGTGCGG		He	GAAATCAGAGTAAGGTGCGG	GAAATCAGAGTAAGGTG--G		Bi	GAAATCAGAGTAAGGTGTCGG	GAAATCAGAGTAA----CGG
5-090	Ho	GAAATCAGAGTAAGGT-CGG	GAAATCAGAGTAAGGT-CGG		Ho	GAAATCAGAGTAAGGTGTCGG	GAAATCAGAGTAAGGTGTCGG		WT	GAAATCAGAGTAAGGTGCGG	GAAATCAGAGTAAGGTGCGG		Ho	GAAATCAGAGTAAGGTGTCGG	GAAATCAGAGTAAGGTGTCGG		Ho	GAAATCAGAGTAAGGTG--G	GAAATCAGAGTAAGGTG--G		Ho	GAAATCAGAGTAA----CGG	GAAATCAGAGTAA----CGG
5-091	He	GAAATCAGAGTAAGGTGCGG	GAAATCAGAGTAAGGT-CGG		Ho	GAAATCAGAGTAAGGTGTCGG	GAAATCAGAGTAAGGTGTCGG		WT	GAAATCAGAGTAAGGTGCGG	GAAATCAGAGTAAGGTGCGG		Ho	GAAATCAGAGTAAGGTGTCGG	GAAATCAGAGTAAGGTGTCGG		He	GAAATCAGAGTAAGGTGCGG	GAAATCAGAGTAAGGTG--G		Ho	GAAATCAGAGTAA----CGG	GAAATCAGAGTAA----CGG
5-092	He	GAAATCAGAGTAAGGTGCGG	GAAATCAGAGTAAGGT-CGG		He	GAAATCAGAGTAAGGTGCGG	GAAATCAGAGTAAGGTGTCGG		WT	GAAATCAGAGTAAGGTGCGG	GAAATCAGAGTAAGGTGCGG		He	GAAATCAGAGTAAGGTGCGG	GAAATCAGAGTAAGGTGTCGG		He	GAAATCAGAGTAAGGTGCGG	GAAATCAGAGTAAGGTG--G		Bi	GAAATCAGAGTAAGGTGTCGG	GAAATCAGAGTAA----CGG
5-093	Ho	GAAATCAGAGTAAGGT-CGG	GAAATCAGAGTAAGGT-CGG		He	GAAATCAGAGTAAGGTGCGG	GAAATCAGAGTAAGGTGTCGG		WT	GAAATCAGAGTAAGGTGCGG	GAAATCAGAGTAAGGTGCGG		He	GAAATCAGAGTAAGGTGCGG	GAAATCAGAGTAAGGTGTCGG		He	GAAATCAGAGTAAGGTGCGG	GAAATCAGAGTAAGGTG--G		Bi	GAAATCAGAGTAAGGTGTCGG	GAAATCAGAGTAA----CGG
5-094	He	GAAATCAGAGTAAGGTGCGG	GAAATCAGAGTAAGGT-CGG		He	GAAATCAGAGTAAGGTGCGG	GAAATCAGAGTAAGGTGTCGG		WT	GAAATCAGAGTAAGGTGCGG	GAAATCAGAGTAAGGTGCGG		He	GAAATCAGAGTAAGGTGCGG	GAAATCAGAGTAAGGTGTCGG		Ho	GAAATCAGAGTAAGGTG--G	GAAATCAGAGTAAGGTG--G		Bi	GAAATCAGAGTAAGGTGTCGG	GAAATCAGAGTAA----CGG
5-095	Ho	GAAATCAGAGTAAGGT-CGG	GAAATCAGAGTAAGGT-CGG		WT	GAAATCAGAGTAAGGTGCGG	GAAATCAGAGTAAGGTGCGG		WT	GAAATCAGAGTAAGGTGCGG	GAAATCAGAGTAAGGTGCGG		WT	GAAATCAGAGTAAGGTGCGG	GAAATCAGAGTAAGGTGCGG		He	GAAATCAGAGTAAGGTGCGG	GAAATCAGAGTAAGGTG--G		Bi	GAAATCAGAGTAAGGTGTCGG	GAAATCAGAGTAA----CGG
5-096	WT	GAAATCAGAGTAAGGTGCGG	GAAATCAGAGTAAGGTGCGG		He	GAAATCAGAGTAAGGTGCGG	GAAATCAGAGTAAGGTGTCGG		WT	GAAATCAGAGTAAGGTGCGG	GAAATCAGAGTAAGGTGCGG		WT	GAAATCAGAGTAAGGTGCGG	GAAATCAGAGTAAGGTGCGG		WT	GAAATCAGAGTAAGGTGCGG	GAAATCAGAGTAAGGTGCGG		Bi	GAAATCAGAGTAAGGTGTCGG	GAAATCAGAGTAA----CGG
5-097	He	GAAATCAGAGTAAGGTGCGG	GAAATCAGAGTAAGGT-CGG		WT	GAAATCAGAGTAAGGTGCGG	GAAATCAGAGTAAGGTGCGG		WT	GAAATCAGAGTAAGGTGCGG	GAAATCAGAGTAAGGTGCGG		He	GAAATCAGAGTAAGGTGCGG	GAAATCAGAGTAAGGTGTCGG		WT	GAAATCAGAGTAAGGTGCGG	GAAATCAGAGTAAGGTGCGG		Ho	GAAATCAGAGTAAGGTGTCGG	GAAATCAGAGTAAGGTGTCGG
5-098	He	GAAATCAGAGTAAGGTGCGG	GAAATCAGAGTAAGGT-CGG		Ho	GAAATCAGAGTAAGGTGTCGG	GAAATCAGAGTAAGGTGTCGG		WT	GAAATCAGAGTAAGGTGCGG	GAAATCAGAGTAAGGTGCGG		WT	GAAATCAGAGTAAGGTGCGG	GAAATCAGAGTAAGGTGCGG		He	GAAATCAGAGTAAGGTGCGG	GAAATCAGAGTAAGGTG--G		Ho	GAAATCAGAGTAA----CGG	GAAATCAGAGTAA----CGG
5-099	WT	GAAATCAGAGTAAGGTGCGG	GAAATCAGAGTAAGGTGCGG		Ho	GAAATCAGAGTAAGGTGTCGG	GAAATCAGAGTAAGGTGTCGG		WT	GAAATCAGAGTAAGGTGCGG	GAAATCAGAGTAAGGTGCGG		He	GAAATCAGAGTAAGGTGCGG	GAAATCAGAGTAAGGTGTCGG		Ho	GAAATCAGAGTAAGGTG--G	GAAATCAGAGTAAGGTG--G		Ho	GAAATCAGAGTAA----CGG	GAAATCAGAGTAA----CGG
5-100	WT	GAAATCAGAGTAAGGTGCGG	GAAATCAGAGTAAGGTGCGG		He	GAAATCAGAGTAAGGTGCGG	GAAATCAGAGTAAGGTGTCGG		WT	GAAATCAGAGTAAGGTGCGG	GAAATCAGAGTAAGGTGCGG		Ho	GAAATCAGAGTAAGGTGTCGG	GAAATCAGAGTAAGGTGTCGG		WT	GAAATCAGAGTAAGGTGCGG	GAAATCAGAGTAAGGTGCGG		Ho	GAAATCAGAGTAA----CGG	GAAATCAGAGTAA----CGG
5-101	Ho	GAAATCAGAGTAAGGT-CGG	GAAATCAGAGTAAGGT-CGG		Ho	GAAATCAGAGTAAGGTGTCGG	GAAATCAGAGTAAGGTGTCGG		WT	GAAATCAGAGTAAGGTGCGG	GAAATCAGAGTAAGGTGCGG		Ho	GAAATCAGAGTAAGGTGTCGG	GAAATCAGAGTAAGGTGTCGG		Ho	GAAATCAGAGTAAGGTG--G	GAAATCAGAGTAAGGTG--G		Ho	GAAATCAGAGTAA----CGG	GAAATCAGAGTAA----CGG
5-102	He	GAAATCAGAGTAAGGTGCGG	GAAATCAGAGTAAGGT-CGG		He	GAAATCAGAGTAAGGTGCGG	GAAATCAGAGTAAGGTGTCGG		WT	GAAATCAGAGTAAGGTGCGG	GAAATCAGAGTAAGGTGCGG		He	GAAATCAGAGTAAGGTGCGG	GAAATCAGAGTAAGGTGTCGG		He	GAAATCAGAGTAAGGTGCGG	GAAATCAGAGTAAGGTG--G		Bi	GAAATCAGAGTAAGGTGTCGG	GAAATCAGAGTAA----CGG
5-103	He	GAAATCAGAGTAAGGTGCGG	GAAATCAGAGTAAGGT-CGG		He	GAAATCAGAGTAAGGTGCGG	GAAATCAGAGTAAGGTGTCGG		WT	GAAATCAGAGTAAGGTGCGG	GAAATCAGAGTAAGGTGCGG		Ho	GAAATCAGAGTAAGGTGTCGG	GAAATCAGAGTAAGGTGTCGG		He	GAAATCAGAGTAAGGTGCGG	GAAATCAGAGTAAGGTG--G		Bi	GAAATCAGAGTAAGGTGTCGG	GAAATCAGAGTAA----CGG
5-104	He	GAAATCAGAGTAAGGTGCGG	GAAATCAGAGTAAGGT-CGG		He	GAAATCAGAGTAAGGTGCGG	GAAATCAGAGTAAGGTGTCGG		WT	GAAATCAGAGTAAGGTGCGG	GAAATCAGAGTAAGGTGCGG		WT	GAAATCAGAGTAAGGTGCGG	GAAATCAGAGTAAGGTGCGG		Ho	GAAATCAGAGTAAGGTG--G	GAAATCAGAGTAAGGTG--G		Bi	GAAATCAGAGTAAGGTGTCGG	GAAATCAGAGTAA----CGG
5-105	WT	GAAATCAGAGTAAGGTGCGG	GAAATCAGAGTAAGGTGCGG		Ho	GAAATCAGAGTAAGGTGTCGG	GAAATCAGAGTAAGGTGTCGG		WT	GAAATCAGAGTAAGGTGCGG	GAAATCAGAGTAAGGTGCGG		WT	GAAATCAGAGTAAGGTGCGG	GAAATCAGAGTAAGGTGCGG		WT	GAAATCAGAGTAAGGTGCGG	GAAATCAGAGTAAGGTGCGG		Ho	GAAATCAGAGTAA----CGG	GAAATCAGAGTAA----CGG
5-106	He	GAAATCAGAGTAAGGTGCGG	GAAATCAGAGTAAGGT-CGG		He	GAAATCAGAGTAAGGTGCGG	GAAATCAGAGTAAGGTGTCGG		WT	GAAATCAGAGTAAGGTGCGG	GAAATCAGAGTAAGGTGCGG		Ho	GAAATCAGAGTAAGGTGTCGG	GAAATCAGAGTAAGGTGTCGG		Ho	GAAATCAGAGTAAGGTG--G	GAAATCAGAGTAAGGTG--G		Bi	GAAATCAGAGTAAGGTGTCGG	GAAATCAGAGTAA----CGG
5-107	He	GAAATCAGAGTAAGGTGCGG	GAAATCAGAGTAAGGT-CGG		He	GAAATCAGAGTAAGGTGCGG	GAAATCAGAGTAAGGTGTCGG		WT	GAAATCAGAGTAAGGTGCGG	GAAATCAGAGTAAGGTGCGG		Ho	GAAATCAGAGTAAGGTGTCGG	GAAATCAGAGTAAGGTGTCGG		Ho	GAAATCAGAGTAAGGTG--G	GAAATCAGAGTAAGGTG--G		Bi	GAAATCAGAGTAAGGTGTCGG	GAAATCAGAGTAA----CGG
5-108	WT	GAAATCAGAGTAAGGTGCGG	GAAATCAGAGTAAGGTGCGG		WT	GAAATCAGAGTAAGGTGCGG	GAAATCAGAGTAAGGTGCGG		WT	GAAATCAGAGTAAGGTGCGG	GAAATCAGAGTAAGGTGCGG		He	GAAATCAGAGTAAGGTGCGG	GAAATCAGAGTAAGGTGTCGG		He	GAAATCAGAGTAAGGTGCGG	GAAATCAGAGTAAGGTG--G		Ho	GAAATCAGAGTAAGGTGTCGG	GAAATCAGAGTAAGGTGTCGG
5-109	Ho	GAAATCAGAGTAAGGT-CGG	GAAATCAGAGTAAGGT-CGG		He	GAAATCAGAGTAAGGTGCGG	GAAATCAGAGTAAGGTGTCGG		WT	GAAATCAGAGTAAGGTGCGG	GAAATCAGAGTAAGGTGCGG		Ho	GAAATCAGAGTAAGGTGTCGG	GAAATCAGAGTAAGGTGTCGG		WT	GAAATCAGAGTAAGGTGCGG	GAAATCAGAGTAAGGTGCGG		Bi	GAAATCAGAGTAAGGTGTCGG	GAAATCAGAGTAA----CGG
5-110	WT	GAAATCAGAGTAAGGTGCGG	GAAATCAGAGTAAGGTGCGG		WT	GAAATCAGAGTAAGGTGCGG	GAAATCAGAGTAAGGTGCGG		WT	GAAATCAGAGTAAGGTGCGG	GAAATCAGAGTAAGGTGCGG		He	GAAATCAGAGTAAGGTGCGG	GAAATCAGAGTAAGGTGTCGG		Ho	GAAATCAGAGTAAGGTG--G	GAAATCAGAGTAAGGTG--G		Ho	GAAATCAGAGTAAGGTGTCGG	GAAATCAGAGTAAGGTGTCGG
5-111	WT	GAAATCAGAGTAAGGTGCGG	GAAATCAGAGTAAGGTGCGG		WT	GAAATCAGAGTAAGGTGCGG	GAAATCAGAGTAAGGTGCGG		WT	GAAATCAGAGTAAGGTGCGG	GAAATCAGAGTAAGGTGCGG		He	GAAATCAGAGTAAGGTGCGG	GAAATCAGAGTAAGGTGTCGG		Ho	GAAATCAGAGTAAGGTG--G	GAAATCAGAGTAAGGTG--G		Ho	GAAATCAGAGTAAGGTGTCGG	GAAATCAGAGTAAGGTGTCGG
5-112	He	GAAATCAGAGTAAGGTGCGG	GAAATCAGAGTAAGGT-CGG		Ho	GAAATCAGAGTAAGGTGTCGG	GAAATCAGAGTAAGGTGTCGG		WT	GAAATCAGAGTAAGGTGCGG	GAAATCAGAGTAAGGTGCGG		WT	GAAATCAGAGTAAGGTGCGG	GAAATCAGAGTAAGGTGCGG		He	GAAATCAGAGTAAGGTGCGG	GAAATCAGAGTAAGGTG--G		Ho	GAAATCAGAGTAA----CGG	GAAATCAGAGTAA----CGG
5-113	He	GAAATCAGAGTAAGGTGCGG	GAAATCAGAGTAAGGT-CGG		WT	GAAATCAGAGTAAGGTGCGG	GAAATCAGAGTAAGGTGCGG		WT	GAAATCAGAGTAAGGTGCGG	GAAATCAGAGTAAGGTGCGG		He	GAAATCAGAGTAAGGTGCGG	GAAATCAGAGTAAGGTGTCGG		Ho	GAAATCAGAGTAAGGTG--G	GAAATCAGAGTAAGGTG--G		Ho	GAAATCAGAGTAAGGTGTCGG	GAAATCAGAGTAAGGTGTCGG
5-114	He	GAAATCAGAGTAAGGTGCGG	GAAATCAGAGTAAGGT-CGG		He	GAAATCAGAGTAAGGTGCGG	GAAATCAGAGTAAGGTGTCGG		WT	GAAATCAGAGTAAGGTGCGG	GAAATCAGAGTAAGGTGCGG		He	GAAATCAGAGTAAGGTGCGG	GAAATCAGAGTAAGGTGTCGG		He	GAAATCAGAGTAAGGTGCGG	GAAATCAGAGTAAGGTG--G		Bi	GAAATCAGAGTAAGGTGTCGG	GAAATCAGAGTAA----CGG
5-115	He	GAAATCAGAGTAAGGTGCGG	GAAATCAGAGTAAGGT-CGG		He	GAAATCAGAGTAAGGTGCGG	GAAATCAGAGTAAGGTGTCGG		WT	GAAATCAGAGTAAGGTGCGG	GAAATCAGAGTAAGGTGCGG		WT	GAAATCAGAGTAAGGTGCGG	GAAATCAGAGTAAGGTGCGG		Ho	GAAATCAGAGTAAGGTG--G	GAAATCAGAGTAAGGTG--G		Bi	GAAATCAGAGTAAGGTGTCGG	GAAATCAGAGTAA----CGG
5-116	Ho	GAAATCAGAGTAAGGT-CGG	GAAATCAGAGTAAGGT-CGG		He	GAAATCAGAGTAAGGTGCGG	GAAATCAGAGTAAGGTGTCGG		WT	GAAATCAGAGTAAGGTGCGG	GAAATCAGAGTAAGGTGCGG		Ho	GAAATCAGAGTAAGGTGTCGG	GAAATCAGAGTAAGGTGTCGG		WT	GAAATCAGAGTAAGGTGCGG	GAAATCAGAGTAAGGTGCGG		Bi	GAAATCAGAGTAAGGTGTCGG	GAAATCAGAGTAA----CGG
5-117	He	GAAATCAGAGTAAGGTGCGG	GAAATCAGAGTAAGGT-CGG		He	GAAATCAGAGTAAGGTGCGG	GAAATCAGAGTAAGGTGTCGG		WT	GAAATCAGAGTAAGGTGCGG	GAAATCAGAGTAAGGTGCGG		He	GAAATCAGAGTAAGGTGCGG	GAAATCAGAGTAAGGTGTCGG		He	GAAATCAGAGTAAGGTGCGG	GAAATCAGAGTAAGGTG--G		Ho	GAAATCAGAGTAAGGTGTCGG	GAAATCAGAGTAAGGTGTCGG
5-118	He	GAAATCAGAGTAAGGTGCGG	GAAATCAGAGTAAGGT-CGG		He	GAAATCAGAGTAAGGTGCGG	GAAATCAGAGTAAGGTGTCGG		WT	GAAATCAGAGTAAGGTGCGG	GAAATCAGAGTAAGGTGCGG		WT	GAAATCAGAGTAAGGTGCGG	GAAATCAGAGTAAGGTGCGG		He	GAAATCAGAGTAAGGTGCGG	GAAATCAGAGTAAGGTG--G		Bi	GAAATCAGAGTAAGGTGTCGG	GAAATCAGAGTAA----CGG
5-119	WT	GAAATCAGAGTAAGGTGCGG	GAAATCAGAGTAAGGTGCGG		He	GAAATCAGAGTAAGGTGCGG	GAAATCAGAGTAAGGTGTCGG		WT	GAAATCAGAGTAAGGTGCGG	GAAATCAGAGTAAGGTGCGG		He	GAAATCAGAGTAAGGTGCGG	GAAATCAGAGTAAGGTGTCGG		He	GAAATCAGAGTAAGGTGCGG	GAAATCAGAGTAAGGTG--G		Bi	GAAATCAGAGTAAGGTGTCGG	GAAATCAGAGTAA----CGG
5-120	He	GAAATCAGAGTAAGGTGCGG	GAAATCAGAGTAAGGT-CGG		WT	GAAATCAGAGTAAGGTGCGG	GAAATCAGAGTAAGGTGCGG		WT	GAAATCAGAGTAAGGTGCGG	GAAATCAGAGTAAGGTGCGG		He	GAAATCAGAGTAAGGTGCGG	GAAATCAGAGTAAGGTGTCGG		Ho	GAAATCAGAGTAAGGTG--G	GAAATCAGAGTAAGGTG--G		Ho	GAAATCAGAGTAAGGTGTCGG	GAAATCAGAGTAAGGTGTCGG
5-121	Ho	GAAATCAGAGTAAGGT-CGG	GAAATCAGAGTAAGGT-CGG		He	GAAATCAGAGTAAGGTGCGG	GAAATCAGAGTAAGGTGTCGG		WT	GAAATCAGAGTAAGGTGCGG	GAAATCAGAGTAAGGTGCGG		He	GAAATCAGAGTAAGGTGCGG	GAAATCAGAGTAAGGTGTCGG		WT	GAAATCAGAGTAAGGTGCGG	GAAATCAGAGTAAGGTGCGG		Bi	GAAATCAGAGTAAGGTGTCGG	GAAATCAGAGTAA----CGG
5-122	WT	GAAATCAGAGTAAGGTGCGG	GAAATCAGAGTAAGGTGCGG		WT	GAAATCAGAGTAAGGTGCGG	GAAATCAGAGTAAGGTGCGG		WT	GAAATCAGAGTAAGGTGCGG	GAAATCAGAGTAAGGTGCGG		He	GAAATCAGAGTAAGGTGCGG	GAAATCAGAGTAAGGTGTCGG		He	GAAATCAGAGTAAGGTGCGG	GAAATCAGAGTAAGGTG--G		Ho	GAAATCAGAGTAAGGTGTCGG	GAAATCAGAGTAAGGTGTCGG
5-123	He	GAAATCAGAGTAAGGTGCGG	GAAATCAGAGTAAGGT-CGG		He	GAAATCAGAGTAAGGTGCGG	GAAATCAGAGTAAGGTGTCGG		WT	GAAATCAGAGTAAGGTGCGG	GAAATCAGAGTAAGGTGCGG		He	GAAATCAGAGTAAGGTGCGG	GAAATCAGAGTAAGGTGTCGG		WT	GAAATCAGAGTAAGGTGCGG	GAAATCAGAGTAAGGTGCGG		Bi	GAAATCAGAGTAAGGTGTCGG	GAAATCAGAGTAA----CGG
5-124	He	GAAATCAGAGTAAGGTGCGG	GAAATCAGAGTAAGGT-CGG		He	GAAATCAGAGTAAGGTGCGG	GAAATCAGAGTAAGGTGTCGG		WT	GAAATCAGAGTAAGGTGCGG	GAAATCAGAGTAAGGTGCGG		He	GAAATCAGAGTAAGGTGCGG	GAAATCAGAGTAAGGTGTCGG		WT	GAAATCAGAGTAAGGTGCGG	GAAATCAGAGTAAGGTGCGG		Bi	GAAATCAGAGTAAGGTGTCGG	GAAATCAGAGTAA----CGG
5-125	He	GAAATCAGAGTAAGGTGCGG	GAAATCAGAGTAAGGT-CGG		He	GAAATCAGAGTAAGGTGCGG	GAAATCAGAGTAAGGTGTCGG		WT	GAAATCAGAGTAAGGTGCGG	GAAATCAGAGTAAGGTGCGG		WT	GAAATCAGAGTAAGGTGCGG	GAAATCAGAGTAAGGTGCGG		WT	GAAATCAGAGTAAGGTGCGG	GAAATCAGAGTAAGGTGCGG		Bi	GAAATCAGAGTAAGGTGTCGG	GAAATCAGAGTAA----CGG
5-126	He	GAAATCAGAGTAAGGTGCGG	GAAATCAGAGTAAGGT-CGG		He	GAAATCAGAGTAAGGTGCGG	GAAATCAGAGTAAGGTGTCGG		WT	GAAATCAGAGTAAGGTGCGG	GAAATCAGAGTAAGGTGCGG		He	GAAATCAGAGTAAGGTGCGG	GAAATCAGAGTAAGGTGTCGG		He	GAAATCAGAGTAAGGTGCGG	GAAATCAGAGTAAGGTG--G		Bi	GAAATCAGAGTAAGGTGTCGG	GAAATCAGAGTAA----CGG
5-127	He	GAAATCAGAGTAAGGTGCGG	GAAATCAGAGTAAGGT-CGG		WT	GAAATCAGAGTAAGGTGCGG	GAAATCAGAGTAAGGTGCGG		WT	GAAATCAGAGTAAGGTGCGG	GAAATCAGAGTAAGGTGCGG		WT	GAAATCAGAGTAAGGTGCGG	GAAATCAGAGTAAGGTGCGG		He	GAAATCAGAGTAAGGTGCGG	GAAATCAGAGTAAGGTG--G		Ho	GAAATCAGAGTAAGGTGTCGG	GAAATCAGAGTAAGGTGTCGG
5-128	WT	GAAATCAGAGTAAGGTGCGG	GAAATCAGAGTAAGGTGCGG		Ho	GAAATCAGAGTAAGGTGTCGG	GAAATCAGAGTAAGGTGTCGG		WT	GAAATCAGAGTAAGGTGCGG	GAAATCAGAGTAAGGTGCGG		WT	GAAATCAGAGTAAGGTGCGG	GAAATCAGAGTAAGGTGCGG		WT	GAAATCAGAGTAAGGTGCGG	GAAATCAGAGTAAGGTGCGG		Ho	GAAATCAGAGTAA----CGG	GAAATCAGAGTAA----CGG
5-129	He	GAAATCAGAGTAAGGTGCGG	GAAATCAGAGTAAGGT-CGG		He	GAAATCAGAGTAAGGTGCGG	GAAATCAGAGTAAGGTGTCGG		WT	GAAATCAGAGTAAGGTGCGG	GAAATCAGAGTAAGGTGCGG		WT	GAAATCAGAGTAAGGTGCGG	GAAATCAGAGTAAGGTGCGG		He	GAAATCAGAGTAAGGTGCGG	GAAATCAGAGTAAGGTG--G		Bi	GAAATCAGAGTAAGGTGTCGG	GAAATCAGAGTAA----CGG
5-130	He	GAAATCAGAGTAAGGTGCGG	GAAATCAGAGTAAGGT-CGG		He	GAAATCAGAGTAAGGTGCGG	GAAATCAGAGTAAGGTGTCGG		WT	GAAATCAGAGTAAGGTGCGG	GAAATCAGAGTAAGGTGCGG		He	GAAATCAGAGTAAGGTGCGG	GAAATCAGAGTAAGGTGTCGG		WT	GAAATCAGAGTAAGGTGCGG	GAAATCAGAGTAAGGTGCGG		Bi	GAAATCAGAGTAAGGTGTCGG	GAAATCAGAGTAA----CGG
5-131	He	GAAATCAGAGTAAGGTGCGG	GAAATCAGAGTAAGGT-CGG		WT	GAAATCAGAGTAAGGTGCGG	GAAATCAGAGTAAGGTGCGG		WT	GAAATCAGAGTAAGGTGCGG	GAAATCAGAGTAAGGTGCGG		He	GAAATCAGAGTAAGGTGCGG	GAAATCAGAGTAAGGTGTCGG		Ho	GAAATCAGAGTAAGGTG--G	GAAATCAGAGTAAGGTG--G		Ho	GAAATCAGAGTAAGGTGTCGG	GAAATCAGAGTAAGGTGTCGG
5-132	WT	GAAATCAGAGTAAGGTGCGG	GAAATCAGAGTAAGGTGCGG		Ho	GAAATCAGAGTAAGGTGTCGG	GAAATCAGAGTAAGGTGTCGG		WT	GAAATCAGAGTAAGGTGCGG	GAAATCAGAGTAAGGTGCGG		WT	GAAATCAGAGTAAGGTGCGG	GAAATCAGAGTAAGGTGCGG		WT	GAAATCAGAGTAAGGTGCGG	GAAATCAGAGTAAGGTGCGG		Ho	GAAATCAGAGTAA----CGG	GAAATCAGAGTAA----CGG
5-133	He	GAAATCAGAGTAAGGTGCGG	GAAATCAGAGTAAGGT-CGG		He	GAAATCAGAGTAAGGTGCGG	GAAATCAGAGTAAGGTGTCGG		WT	GAAATCAGAGTAAGGTGCGG	GAAATCAGAGTAAGGTGCGG		WT	GAAATCAGAGTAAGGTGCGG	GAAATCAGAGTAAGGTGCGG		Ho	GAAATCAGAGTAAGGTG--G	GAAATCAGAGTAAGGTG--G		Bi	GAAATCAGAGTAAGGTGTCGG	GAAATCAGAGTAA----CGG
5-134	Ho	GAAATCAGAGTAAGGT-CGG	GAAATCAGAGTAAGGT-CGG		He	GAAATCAGAGTAAGGTGCGG	GAAATCAGAGTAAGGTGTCGG		WT	GAAATCAGAGTAAGGTGCGG	GAAATCAGAGTAAGGTGCGG		He	GAAATCAGAGTAAGGTGCGG	GAAATCAGAGTAAGGTGTCGG		Ho	GAAATCAGAGTAAGGTG--G	GAAATCAGAGTAAGGTG--G		Bi	GAAATCAGAGTAAGGTGTCGG	GAAATCAGAGTAA----CGG
5-135	He	GAAATCAGAGTAAGGTGCGG	GAAATCAGAGTAAGGT-CGG		He	GAAATCAGAGTAAGGTGCGG	GAAATCAGAGTAAGGTGTCGG		WT	GAAATCAGAGTAAGGTGCGG	GAAATCAGAGTAAGGTGCGG		He	GAAATCAGAGTAAGGTGCGG	GAAATCAGAGTAAGGTGTCGG		He	GAAATCAGAGTAAGGTGCGG	GAAATCAGAGTAAGGTG--G		Bi	GAAATCAGAGTAAGGTGTCGG	GAAATCAGAGTAA----CGG
5-136	WT	GAAATCAGAGTAAGGTGCGG	GAAATCAGAGTAAGGTGCGG		He	GAAATCAGAGTAAGGTGCGG	GAAATCAGAGTAAGGTGTCGG		WT	GAAATCAGAGTAAGGTGCGG	GAAATCAGAGTAAGGTGCGG		Ho	GAAATCAGAGTAAGGTGTCGG	GAAATCAGAGTAAGGTGTCGG		Ho	GAAATCAGAGTAAGGTG--G	GAAATCAGAGTAAGGTG--G		Bi	GAAATCAGAGTAAGGTGTCGG	GAAATCAGAGTAA----CGG
5-137	WT	GAAATCAGAGTAAGGTGCGG	GAAATCAGAGTAAGGTGCGG		WT	GAAATCAGAGTAAGGTGCGG	GAAATCAGAGTAAGGTGCGG		WT	GAAATCAGAGTAAGGTGCGG	GAAATCAGAGTAAGGTGCGG		Ho	GAAATCAGAGTAAGGTGTCGG	GAAATCAGAGTAAGGTGTCGG		WT	GAAATCAGAGTAAGGTGCGG	GAAATCAGAGTAAGGTGCGG		Ho	GAAATCAGAGTAAGGTGTCGG	GAAATCAGAGTAAGGTGTCGG
5-138	He	GAAATCAGAGTAAGGTGCGG	GAAATCAGAGTAAGGT-CGG		He	GAAATCAGAGTAAGGTGCGG	GAAATCAGAGTAAGGTGTCGG		WT	GAAATCAGAGTAAGGTGCGG	GAAATCAGAGTAAGGTGCGG		WT	GAAATCAGAGTAAGGTGCGG	GAAATCAGAGTAAGGTGCGG		Ho	GAAATCAGAGTAAGGTG--G	GAAATCAGAGTAAGGTG--G		Bi	GAAATCAGAGTAAGGTGTCGG	GAAATCAGAGTAA----CGG
5-139	WT	GAAATCAGAGTAAGGTGCGG	GAAATCAGAGTAAGGTGCGG		Ho	GAAATCAGAGTAAGGTGTCGG	GAAATCAGAGTAAGGTGTCGG		WT	GAAATCAGAGTAAGGTGCGG	GAAATCAGAGTAAGGTGCGG		He	GAAATCAGAGTAAGGTGCGG	GAAATCAGAGTAAGGTGTCGG		WT	GAAATCAGAGTAAGGTGCGG	GAAATCAGAGTAAGGTGCGG		Ho	GAAATCAGAGTAA----CGG	GAAATCAGAGTAA----CGG
5-140	He	GAAATCAGAGTAAGGTGCGG	GAAATCAGAGTAAGGT-CGG		He	GAAATCAGAGTAAGGTGCGG	GAAATCAGAGTAAGGTGTCGG		WT	GAAATCAGAGTAAGGTGCGG	GAAATCAGAGTAAGGTGCGG		He	GAAATCAGAGTAAGGTGCGG	GAAATCAGAGTAAGGTGTCGG		Ho	GAAATCAGAGTAAGGTG--G	GAAATCAGAGTAAGGTG--G		Bi	GAAATCAGAGTAAGGTGTCGG	GAAATCAGAGTAA----CGG
5-141	He	GAAATCAGAGTAAGGTGCGG	GAAATCAGAGTAAGGT-CGG		Ho	GAAATCAGAGTAAGGTGTCGG	GAAATCAGAGTAAGGTGTCGG		WT	GAAATCAGAGTAAGGTGCGG	GAAATCAGAGTAAGGTGCGG		He	GAAATCAGAGTAAGGTGCGG	GAAATCAGAGTAAGGTGTCGG		Ho	GAAATCAGAGTAAGGTG--G	GAAATCAGAGTAAGGTG--G		Ho	GAAATCAGAGTAA----CGG	GAAATCAGAGTAA----CGG
5-142	Ho	GAAATCAGAGTAAGGT-CGG	GAAATCAGAGTAAGGT-CGG		WT	GAAATCAGAGTAAGGTGCGG	GAAATCAGAGTAAGGTGCGG		WT	GAAATCAGAGTAAGGTGCGG	GAAATCAGAGTAAGGTGCGG		WT	GAAATCAGAGTAAGGTGCGG	GAAATCAGAGTAAGGTGCGG		Ho	GAAATCAGAGTAAGGTG--G	GAAATCAGAGTAAGGTG--G		Ho	GAAATCAGAGTAAGGTGTCGG	GAAATCAGAGTAAGGTGTCGG
5-143	He	GAAATCAGAGTAAGGTGCGG	GAAATCAGAGTAAGGT-CGG		He	GAAATCAGAGTAAGGTGCGG	GAAATCAGAGTAAGGTGTCGG		WT	GAAATCAGAGTAAGGTGCGG	GAAATCAGAGTAAGGTGCGG		WT	GAAATCAGAGTAAGGTGCGG	GAAATCAGAGTAAGGTGCGG		He	GAAATCAGAGTAAGGTGCGG	GAAATCAGAGTAAGGTG--G		Bi	GAAATCAGAGTAAGGTGTCGG	GAAATCAGAGTAA----CGG
5-144	He	GAAATCAGAGTAAGGTGCGG	GAAATCAGAGTAAGGT-CGG		He	GAAATCAGAGTAAGGTGCGG	GAAATCAGAGTAAGGTGTCGG		WT	GAAATCAGAGTAAGGTGCGG	GAAATCAGAGTAAGGTGCGG		He	GAAATCAGAGTAAGGTGCGG	GAAATCAGAGTAAGGTGTCGG		He	GAAATCAGAGTAAGGTGCGG	GAAATCAGAGTAAGGTG--G		Bi	GAAATCAGAGTAAGGTGTCGG	GAAATCAGAGTAA----CGG
5-145	Ho	GAAATCAGAGTAAGGT-CGG	GAAATCAGAGTAAGGT-CGG		He	GAAATCAGAGTAAGGTGCGG	GAAATCAGAGTAAGGTGTCGG		WT	GAAATCAGAGTAAGGTGCGG	GAAATCAGAGTAAGGTGCGG		He	GAAATCAGAGTAAGGTGCGG	GAAATCAGAGTAAGGTGTCGG		He	GAAATCAGAGTAAGGTGCGG	GAAATCAGAGTAAGGTG--G		Bi	GAAATCAGAGTAAGGTGTCGG	GAAATCAGAGTAA----CGG
5-146	Ho	GAAATCAGAGTAAGGT-CGG	GAAATCAGAGTAAGGT-CGG		Ho	GAAATCAGAGTAAGGTGTCGG	GAAATCAGAGTAAGGTGTCGG		WT	GAAATCAGAGTAAGGTGCGG	GAAATCAGAGTAAGGTGCGG		He	GAAATCAGAGTAAGGTGCGG	GAAATCAGAGTAAGGTGTCGG		Ho	GAAATCAGAGTAAGGTG--G	GAAATCAGAGTAAGGTG--G		Ho	GAAATCAGAGTAA----CGG	GAAATCAGAGTAA----CGG
5-147	He	GAAATCAGAGTAAGGTGCGG	GAAATCAGAGTAAGGT-CGG		Ho	GAAATCAGAGTAAGGTGTCGG	GAAATCAGAGTAAGGTGTCGG		WT	GAAATCAGAGTAAGGTGCGG	GAAATCAGAGTAAGGTGCGG		He	GAAATCAGAGTAAGGTGCGG	GAAATCAGAGTAAGGTGTCGG		Ho	GAAATCAGAGTAAGGTG--G	GAAATCAGAGTAAGGTG--G		Ho	GAAATCAGAGTAA----CGG	GAAATCAGAGTAA----CGG
5-148	WT	GAAATCAGAGTAAGGTGCGG	GAAATCAGAGTAAGGTGCGG		Ho	GAAATCAGAGTAAGGTGTCGG	GAAATCAGAGTAAGGTGTCGG		WT	GAAATCAGAGTAAGGTGCGG	GAAATCAGAGTAAGGTGCGG		Ho	GAAATCAGAGTAAGGTGTCGG	GAAATCAGAGTAAGGTGTCGG		WT	GAAATCAGAGTAAGGTGCGG	GAAATCAGAGTAAGGTGCGG		Ho	GAAATCAGAGTAA----CGG	GAAATCAGAGTAA----CGG
5-149	WT	GAAATCAGAGTAAGGTGCGG	GAAATCAGAGTAAGGTGCGG		He	GAAATCAGAGTAAGGTGCGG	GAAATCAGAGTAAGGTGTCGG		WT	GAAATCAGAGTAAGGTGCGG	GAAATCAGAGTAAGGTGCGG		He	GAAATCAGAGTAAGGTGCGG	GAAATCAGAGTAAGGTGTCGG		He	GAAATCAGAGTAAGGTGCGG	GAAATCAGAGTAAGGTG--G		Bi	GAAATCAGAGTAAGGTGTCGG	GAAATCAGAGTAA----CGG
5-150	WT	GAAATCAGAGTAAGGTGCGG	GAAATCAGAGTAAGGTGCGG		WT	GAAATCAGAGTAAGGTGCGG	GAAATCAGAGTAAGGTGCGG		WT	GAAATCAGAGTAAGGTGCGG	GAAATCAGAGTAAGGTGCGG		He	GAAATCAGAGTAAGGTGCGG	GAAATCAGAGTAAGGTGTCGG		He	GAAATCAGAGTAAGGTGCGG	GAAATCAGAGTAAGGTG--G		Ho	GAAATCAGAGTAAGGTGTCGG	GAAATCAGAGTAAGGTGTCGG
5-151	He	GAAATCAGAGTAAGGTGCGG	GAAATCAGAGTAAGGT-CGG		He	GAAATCAGAGTAAGGTGCGG	GAAATCAGAGTAAGGTGTCGG		WT	GAAATCAGAGTAAGGTGCGG	GAAATCAGAGTAAGGTGCGG		WT	GAAATCAGAGTAAGGTGCGG	GAAATCAGAGTAAGGTGCGG		Ho	GAAATCAGAGTAAGGTG--G	GAAATCAGAGTAAGGTG--G		Bi	GAAATCAGAGTAAGGTGTCGG	GAAATCAGAGTAA----CGG
5-152	WT	GAAATCAGAGTAAGGTGCGG	GAAATCAGAGTAAGGTGCGG		He	GAAATCAGAGTAAGGTGCGG	GAAATCAGAGTAAGGTGTCGG		WT	GAAATCAGAGTAAGGTGCGG	GAAATCAGAGTAAGGTGCGG		Ho	GAAATCAGAGTAAGGTGTCGG	GAAATCAGAGTAAGGTGTCGG		Ho	GAAATCAGAGTAAGGTG--G	GAAATCAGAGTAAGGTG--G		Bi	GAAATCAGAGTAAGGTGTCGG	GAAATCAGAGTAA----CGG
5-153	WT	GAAATCAGAGTAAGGTGCGG	GAAATCAGAGTAAGGTGCGG		He	GAAATCAGAGTAAGGTGCGG	GAAATCAGAGTAAGGTGTCGG		WT	GAAATCAGAGTAAGGTGCGG	GAAATCAGAGTAAGGTGCGG		He	GAAATCAGAGTAAGGTGCGG	GAAATCAGAGTAAGGTGTCGG		He	GAAATCAGAGTAAGGTGCGG	GAAATCAGAGTAAGGTG--G		Bi	GAAATCAGAGTAAGGTGTCGG	GAAATCAGAGTAA----CGG
5-154	He	GAAATCAGAGTAAGGTGCGG	GAAATCAGAGTAAGGT-CGG		He	GAAATCAGAGTAAGGTGCGG	GAAATCAGAGTAAGGTGTCGG		WT	GAAATCAGAGTAAGGTGCGG	GAAATCAGAGTAAGGTGCGG		He	GAAATCAGAGTAAGGTGCGG	GAAATCAGAGTAAGGTGTCGG		He	GAAATCAGAGTAAGGTGCGG	GAAATCAGAGTAAGGTG--G		Bi	GAAATCAGAGTAAGGTGTCGG	GAAATCAGAGTAA----CGG
5-155	WT	GAAATCAGAGTAAGGTGCGG	GAAATCAGAGTAAGGTGCGG		He	GAAATCAGAGTAAGGTGCGG	GAAATCAGAGTAAGGTGTCGG		WT	GAAATCAGAGTAAGGTGCGG	GAAATCAGAGTAAGGTGCGG		He	GAAATCAGAGTAAGGTGCGG	GAAATCAGAGTAAGGTGTCGG		He	GAAATCAGAGTAAGGTGCGG	GAAATCAGAGTAAGGTG--G		Bi	GAAATCAGAGTAAGGTGTCGG	GAAATCAGAGTAA----CGG
5-156	Ho	GAAATCAGAGTAAGGT-CGG	GAAATCAGAGTAAGGT-CGG		He	GAAATCAGAGTAAGGTGCGG	GAAATCAGAGTAAGGTGTCGG		WT	GAAATCAGAGTAAGGTGCGG	GAAATCAGAGTAAGGTGCGG		He	GAAATCAGAGTAAGGTGCGG	GAAATCAGAGTAAGGTGTCGG		Ho	GAAATCAGAGTAAGGTG--G	GAAATCAGAGTAAGGTG--G		Bi	GAAATCAGAGTAAGGTGTCGG	GAAATCAGAGTAA----CGG
5-157	Ho	GAAATCAGAGTAAGGT-CGG	GAAATCAGAGTAAGGT-CGG		He	GAAATCAGAGTAAGGTGCGG	GAAATCAGAGTAAGGTGTCGG		WT	GAAATCAGAGTAAGGTGCGG	GAAATCAGAGTAAGGTGCGG		Ho	GAAATCAGAGTAAGGTGTCGG	GAAATCAGAGTAAGGTGTCGG		WT	GAAATCAGAGTAAGGTGCGG	GAAATCAGAGTAAGGTGCGG		Bi	GAAATCAGAGTAAGGTGTCGG	GAAATCAGAGTAA----CGG
5-158	He	GAAATCAGAGTAAGGTGCGG	GAAATCAGAGTAAGGT-CGG		He	GAAATCAGAGTAAGGTGCGG	GAAATCAGAGTAAGGTGTCGG		WT	GAAATCAGAGTAAGGTGCGG	GAAATCAGAGTAAGGTGCGG		He	GAAATCAGAGTAAGGTGCGG	GAAATCAGAGTAAGGTGTCGG		Ho	GAAATCAGAGTAAGGTG--G	GAAATCAGAGTAAGGTG--G		Bi	GAAATCAGAGTAAGGTGTCGG	GAAATCAGAGTAA----CGG
5-159	He	GAAATCAGAGTAAGGTGCGG	GAAATCAGAGTAAGGT-CGG		He	GAAATCAGAGTAAGGTGCGG	GAAATCAGAGTAAGGTGTCGG		WT	GAAATCAGAGTAAGGTGCGG	GAAATCAGAGTAAGGTGCGG		He	GAAATCAGAGTAAGGTGCGG	GAAATCAGAGTAAGGTGTCGG		He	GAAATCAGAGTAAGGTGCGG	GAAATCAGAGTAAGGTG--G		Bi	GAAATCAGAGTAAGGTGTCGG	GAAATCAGAGTAA----CGG
5-160	WT	GAAATCAGAGTAAGGTGCGG	GAAATCAGAGTAAGGTGCGG		He	GAAATCAGAGTAAGGTGCGG	GAAATCAGAGTAAGGTGTCGG		WT	GAAATCAGAGTAAGGTGCGG	GAAATCAGAGTAAGGTGCGG		He	GAAATCAGAGTAAGGTGCGG	GAAATCAGAGTAAGGTGTCGG		He	GAAATCAGAGTAAGGTGCGG	GAAATCAGAGTAAGGTG--G		Bi	GAAATCAGAGTAAGGTGTCGG	GAAATCAGAGTAA----CGG
5-161	Ho	GAAATCAGAGTAAGGT-CGG	GAAATCAGAGTAAGGT-CGG		He	GAAATCAGAGTAAGGTGCGG	GAAATCAGAGTAAGGTGTCGG		WT	GAAATCAGAGTAAGGTGCGG	GAAATCAGAGTAAGGTGCGG		He	GAAATCAGAGTAAGGTGCGG	GAAATCAGAGTAAGGTGTCGG		He	GAAATCAGAGTAAGGTGCGG	GAAATCAGAGTAAGGTG--G		Bi	GAAATCAGAGTAAGGTGTCGG	GAAATCAGAGTAA----CGG
5-162	Ho	GAAATCAGAGTAAGGT-CGG	GAAATCAGAGTAAGGT-CGG		Ho	GAAATCAGAGTAAGGTGTCGG	GAAATCAGAGTAAGGTGTCGG		WT	GAAATCAGAGTAAGGTGCGG	GAAATCAGAGTAAGGTGCGG		He	GAAATCAGAGTAAGGTGCGG	GAAATCAGAGTAAGGTGTCGG		WT	GAAATCAGAGTAAGGTGCGG	GAAATCAGAGTAAGGTGCGG		Ho	GAAATCAGAGTAA----CGG	GAAATCAGAGTAA----CGG
5-163	He	GAAATCAGAGTAAGGTGCGG	GAAATCAGAGTAAGGT-CGG		He	GAAATCAGAGTAAGGTGCGG	GAAATCAGAGTAAGGTGTCGG		WT	GAAATCAGAGTAAGGTGCGG	GAAATCAGAGTAAGGTGCGG		He	GAAATCAGAGTAAGGTGCGG	GAAATCAGAGTAAGGTGTCGG		He	GAAATCAGAGTAAGGTGCGG	GAAATCAGAGTAAGGTG--G		Bi	GAAATCAGAGTAAGGTGTCGG	GAAATCAGAGTAA----CGG
5-164	He	GAAATCAGAGTAAGGTGCGG	GAAATCAGAGTAAGGT-CGG		WT	GAAATCAGAGTAAGGTGCGG	GAAATCAGAGTAAGGTGCGG		WT	GAAATCAGAGTAAGGTGCGG	GAAATCAGAGTAAGGTGCGG		He	GAAATCAGAGTAAGGTGCGG	GAAATCAGAGTAAGGTGTCGG		Ho	GAAATCAGAGTAAGGTG--G	GAAATCAGAGTAAGGTG--G		Ho	GAAATCAGAGTAAGGTGTCGG	GAAATCAGAGTAAGGTGTCGG
5-165	WT	GAAATCAGAGTAAGGTGCGG	GAAATCAGAGTAAGGTGCGG		He	GAAATCAGAGTAAGGTGCGG	GAAATCAGAGTAAGGTGTCGG		WT	GAAATCAGAGTAAGGTGCGG	GAAATCAGAGTAAGGTGCGG		WT	GAAATCAGAGTAAGGTGCGG	GAAATCAGAGTAAGGTGCGG		WT	GAAATCAGAGTAAGGTGCGG	GAAATCAGAGTAAGGTGCGG		Bi	GAAATCAGAGTAAGGTGTCGG	GAAATCAGAGTAA----CGG
5-166	WT	GAAATCAGAGTAAGGTGCGG	GAAATCAGAGTAAGGTGCGG		WT	GAAATCAGAGTAAGGTGCGG	GAAATCAGAGTAAGGTGCGG		WT	GAAATCAGAGTAAGGTGCGG	GAAATCAGAGTAAGGTGCGG		He	GAAATCAGAGTAAGGTGCGG	GAAATCAGAGTAAGGTGTCGG		He	GAAATCAGAGTAAGGTGCGG	GAAATCAGAGTAAGGTG--G		Ho	GAAATCAGAGTAAGGTGTCGG	GAAATCAGAGTAAGGTGTCGG
5-167	He	GAAATCAGAGTAAGGTGCGG	GAAATCAGAGTAAGGT-CGG		WT	GAAATCAGAGTAAGGTGCGG	GAAATCAGAGTAAGGTGCGG		WT	GAAATCAGAGTAAGGTGCGG	GAAATCAGAGTAAGGTGCGG		He	GAAATCAGAGTAAGGTGCGG	GAAATCAGAGTAAGGTGTCGG		He	GAAATCAGAGTAAGGTGCGG	GAAATCAGAGTAAGGTG--G		Ho	GAAATCAGAGTAAGGTGTCGG	GAAATCAGAGTAAGGTGTCGG
5-168	He	GAAATCAGAGTAAGGTGCGG	GAAATCAGAGTAAGGT-CGG		He	GAAATCAGAGTAAGGTGCGG	GAAATCAGAGTAAGGTGTCGG		WT	GAAATCAGAGTAAGGTGCGG	GAAATCAGAGTAAGGTGCGG		He	GAAATCAGAGTAAGGTGCGG	GAAATCAGAGTAAGGTGTCGG		He	GAAATCAGAGTAAGGTGCGG	GAAATCAGAGTAAGGTG--G		Bi	GAAATCAGAGTAAGGTGTCGG	GAAATCAGAGTAA----CGG
5-169	WT	GAAATCAGAGTAAGGTGCGG	GAAATCAGAGTAAGGTGCGG		He	GAAATCAGAGTAAGGTGCGG	GAAATCAGAGTAAGGTGTCGG		WT	GAAATCAGAGTAAGGTGCGG	GAAATCAGAGTAAGGTGCGG		He	GAAATCAGAGTAAGGTGCGG	GAAATCAGAGTAAGGTGTCGG		He	GAAATCAGAGTAAGGTGCGG	GAAATCAGAGTAAGGTG--G		Bi	GAAATCAGAGTAAGGTGTCGG	GAAATCAGAGTAA----CGG
5-170	WT	GAAATCAGAGTAAGGTGCGG	GAAATCAGAGTAAGGTGCGG		WT	GAAATCAGAGTAAGGTGCGG	GAAATCAGAGTAAGGTGCGG		WT	GAAATCAGAGTAAGGTGCGG	GAAATCAGAGTAAGGTGCGG		He	GAAATCAGAGTAAGGTGCGG	GAAATCAGAGTAAGGTGTCGG		Ho	GAAATCAGAGTAAGGTG--G	GAAATCAGAGTAAGGTG--G		Ho	GAAATCAGAGTAAGGTGTCGG	GAAATCAGAGTAAGGTGTCGG
5-171	WT	GAAATCAGAGTAAGGTGCGG	GAAATCAGAGTAAGGTGCGG		He	GAAATCAGAGTAAGGTGCGG	GAAATCAGAGTAAGGTGTCGG		WT	GAAATCAGAGTAAGGTGCGG	GAAATCAGAGTAAGGTGCGG		He	GAAATCAGAGTAAGGTGCGG	GAAATCAGAGTAAGGTGTCGG		Ho	GAAATCAGAGTAAGGTG--G	GAAATCAGAGTAAGGTG--G		Bi	GAAATCAGAGTAAGGTGTCGG	GAAATCAGAGTAA----CGG
5-172	He	GAAATCAGAGTAAGGTGCGG	GAAATCAGAGTAAGGT-CGG		He	GAAATCAGAGTAAGGTGCGG	GAAATCAGAGTAAGGTGTCGG		WT	GAAATCAGAGTAAGGTGCGG	GAAATCAGAGTAAGGTGCGG		He	GAAATCAGAGTAAGGTGCGG	GAAATCAGAGTAAGGTGTCGG		He	GAAATCAGAGTAAGGTGCGG	GAAATCAGAGTAAGGTG--G		Bi	GAAATCAGAGTAAGGTGTCGG	GAAATCAGAGTAA----CGG
5-173	He	GAAATCAGAGTAAGGTGCGG	GAAATCAGAGTAAGGT-CGG		Ho	GAAATCAGAGTAAGGTGTCGG	GAAATCAGAGTAAGGTGTCGG		WT	GAAATCAGAGTAAGGTGCGG	GAAATCAGAGTAAGGTGCGG		He	GAAATCAGAGTAAGGTGCGG	GAAATCAGAGTAAGGTGTCGG		WT	GAAATCAGAGTAAGGTGCGG	GAAATCAGAGTAAGGTGCGG		Ho	GAAATCAGAGTAA----CGG	GAAATCAGAGTAA----CGG
5-174	Ho	GAAATCAGAGTAAGGT-CGG	GAAATCAGAGTAAGGT-CGG		He	GAAATCAGAGTAAGGTGCGG	GAAATCAGAGTAAGGTGTCGG		WT	GAAATCAGAGTAAGGTGCGG	GAAATCAGAGTAAGGTGCGG		He	GAAATCAGAGTAAGGTGCGG	GAAATCAGAGTAAGGTGTCGG		He	GAAATCAGAGTAAGGTGCGG	GAAATCAGAGTAAGGTG--G		Bi	GAAATCAGAGTAAGGTGTCGG	GAAATCAGAGTAA----CGG
5-175	He	GAAATCAGAGTAAGGTGCGG	GAAATCAGAGTAAGGT-CGG		WT	GAAATCAGAGTAAGGTGCGG	GAAATCAGAGTAAGGTGCGG		WT	GAAATCAGAGTAAGGTGCGG	GAAATCAGAGTAAGGTGCGG		Ho	GAAATCAGAGTAAGGTGTCGG	GAAATCAGAGTAAGGTGTCGG		He	GAAATCAGAGTAAGGTGCGG	GAAATCAGAGTAAGGTG--G		Ho	GAAATCAGAGTAAGGTGTCGG	GAAATCAGAGTAAGGTGTCGG
5-176	WT	GAAATCAGAGTAAGGTGCGG	GAAATCAGAGTAAGGTGCGG		WT	GAAATCAGAGTAAGGTGCGG	GAAATCAGAGTAAGGTGCGG		WT	GAAATCAGAGTAAGGTGCGG	GAAATCAGAGTAAGGTGCGG		WT	GAAATCAGAGTAAGGTGCGG	GAAATCAGAGTAAGGTGCGG		He	GAAATCAGAGTAAGGTGCGG	GAAATCAGAGTAAGGTG--G		Ho	GAAATCAGAGTAAGGTGTCGG	GAAATCAGAGTAAGGTGTCGG
5-177	Ho	GAAATCAGAGTAAGGT-CGG	GAAATCAGAGTAAGGT-CGG		He	GAAATCAGAGTAAGGTGCGG	GAAATCAGAGTAAGGTGTCGG		WT	GAAATCAGAGTAAGGTGCGG	GAAATCAGAGTAAGGTGCGG		He	GAAATCAGAGTAAGGTGCGG	GAAATCAGAGTAAGGTGTCGG		Ho	GAAATCAGAGTAAGGTG--G	GAAATCAGAGTAAGGTG--G		Bi	GAAATCAGAGTAAGGTGTCGG	GAAATCAGAGTAA----CGG
5-178	He	GAAATCAGAGTAAGGTGCGG	GAAATCAGAGTAAGGT-CGG		Ho	GAAATCAGAGTAAGGTGTCGG	GAAATCAGAGTAAGGTGTCGG		WT	GAAATCAGAGTAAGGTGCGG	GAAATCAGAGTAAGGTGCGG		WT	GAAATCAGAGTAAGGTGCGG	GAAATCAGAGTAAGGTGCGG		Ho	GAAATCAGAGTAAGGTG--G	GAAATCAGAGTAAGGTG--G		Ho	GAAATCAGAGTAA----CGG	GAAATCAGAGTAA----CGG
5-179	Ho	GAAATCAGAGTAAGGT-CGG	GAAATCAGAGTAAGGT-CGG		He	GAAATCAGAGTAAGGTGCGG	GAAATCAGAGTAAGGTGTCGG		WT	GAAATCAGAGTAAGGTGCGG	GAAATCAGAGTAAGGTGCGG		He	GAAATCAGAGTAAGGTGCGG	GAAATCAGAGTAAGGTGTCGG		WT	GAAATCAGAGTAAGGTGCGG	GAAATCAGAGTAAGGTGCGG		Ho	GAAATCAGAGTAAGGTGTCGG	GAAATCAGAGTAAGGTGTCGG
5-180	Ho	GAAATCAGAGTAAGGT-CGG	GAAATCAGAGTAAGGT-CGG		He	GAAATCAGAGTAAGGTGCGG	GAAATCAGAGTAAGGTGTCGG		WT	GAAATCAGAGTAAGGTGCGG	GAAATCAGAGTAAGGTGCGG		WT	GAAATCAGAGTAAGGTGCGG	GAAATCAGAGTAAGGTGCGG		Ho	GAAATCAGAGTAAGGTG--G	GAAATCAGAGTAAGGTG--G		Bi	GAAATCAGAGTAAGGTGTCGG	GAAATCAGAGTAA----CGG
5-181	Ho	GAAATCAGAGTAAGGT-CGG	GAAATCAGAGTAAGGT-CGG		He	GAAATCAGAGTAAGGTGCGG	GAAATCAGAGTAAGGTGTCGG		WT	GAAATCAGAGTAAGGTGCGG	GAAATCAGAGTAAGGTGCGG		Ho	GAAATCAGAGTAAGGTGTCGG	GAAATCAGAGTAAGGTGTCGG		Ho	GAAATCAGAGTAAGGTG--G	GAAATCAGAGTAAGGTG--G		Bi	GAAATCAGAGTAAGGTGTCGG	GAAATCAGAGTAA----CGG
5-182	He	GAAATCAGAGTAAGGTGCGG	GAAATCAGAGTAAGGT-CGG		WT	GAAATCAGAGTAAGGTGCGG	GAAATCAGAGTAAGGTGCGG		WT	GAAATCAGAGTAAGGTGCGG	GAAATCAGAGTAAGGTGCGG		He	GAAATCAGAGTAAGGTGCGG	GAAATCAGAGTAAGGTGTCGG		He	GAAATCAGAGTAAGGTGCGG	GAAATCAGAGTAAGGTG--G		Ho	GAAATCAGAGTAAGGTGTCGG	GAAATCAGAGTAAGGTGTCGG
5-183	WT	GAAATCAGAGTAAGGTGCGG	GAAATCAGAGTAAGGTGCGG		He	GAAATCAGAGTAAGGTGCGG	GAAATCAGAGTAAGGTGTCGG		WT	GAAATCAGAGTAAGGTGCGG	GAAATCAGAGTAAGGTGCGG		WT	GAAATCAGAGTAAGGTGCGG	GAAATCAGAGTAAGGTGCGG		WT	GAAATCAGAGTAAGGTGCGG	GAAATCAGAGTAAGGTGCGG		Bi	GAAATCAGAGTAAGGTGTCGG	GAAATCAGAGTAA----CGG
5-184	He	GAAATCAGAGTAAGGTGCGG	GAAATCAGAGTAAGGT-CGG		He	GAAATCAGAGTAAGGTGCGG	GAAATCAGAGTAAGGTGTCGG		WT	GAAATCAGAGTAAGGTGCGG	GAAATCAGAGTAAGGTGCGG		WT	GAAATCAGAGTAAGGTGCGG	GAAATCAGAGTAAGGTGCGG		Ho	GAAATCAGAGTAAGGTG--G	GAAATCAGAGTAAGGTG--G		Bi	GAAATCAGAGTAAGGTGTCGG	GAAATCAGAGTAA----CGG
5-185	Ho	GAAATCAGAGTAAGGT-CGG	GAAATCAGAGTAAGGT-CGG		He	GAAATCAGAGTAAGGTGCGG	GAAATCAGAGTAAGGTGTCGG		WT	GAAATCAGAGTAAGGTGCGG	GAAATCAGAGTAAGGTGCGG		He	GAAATCAGAGTAAGGTGCGG	GAAATCAGAGTAAGGTGTCGG		Ho	GAAATCAGAGTAAGGTG--G	GAAATCAGAGTAAGGTG--G		Bi	GAAATCAGAGTAAGGTGTCGG	GAAATCAGAGTAA----CGG
5-186	Ho	GAAATCAGAGTAAGGT-CGG	GAAATCAGAGTAAGGT-CGG		Ho	GAAATCAGAGTAAGGTGTCGG	GAAATCAGAGTAAGGTGTCGG		WT	GAAATCAGAGTAAGGTGCGG	GAAATCAGAGTAAGGTGCGG		WT	GAAATCAGAGTAAGGTGCGG	GAAATCAGAGTAAGGTGCGG		Ho	GAAATCAGAGTAAGGTG--G	GAAATCAGAGTAAGGTG--G		Ho	GAAATCAGAGTAA----CGG	GAAATCAGAGTAA----CGG
5-187	Ho	GAAATCAGAGTAAGGT-CGG	GAAATCAGAGTAAGGT-CGG		Ho	GAAATCAGAGTAAGGTGTCGG	GAAATCAGAGTAAGGTGTCGG		WT	GAAATCAGAGTAAGGTGCGG	GAAATCAGAGTAAGGTGCGG		WT	GAAATCAGAGTAAGGTGCGG	GAAATCAGAGTAAGGTGCGG		He	GAAATCAGAGTAAGGTGCGG	GAAATCAGAGTAAGGTG--G		Ho	GAAATCAGAGTAA----CGG	GAAATCAGAGTAA----CGG
5-188	Ho	GAAATCAGAGTAAGGT-CGG	GAAATCAGAGTAAGGT-CGG		Ho	GAAATCAGAGTAAGGTGTCGG	GAAATCAGAGTAAGGTGTCGG		WT	GAAATCAGAGTAAGGTGCGG	GAAATCAGAGTAAGGTGCGG		Ho	GAAATCAGAGTAAGGTGTCGG	GAAATCAGAGTAAGGTGTCGG		He	GAAATCAGAGTAAGGTGCGG	GAAATCAGAGTAAGGTG--G		Ho	GAAATCAGAGTAA----CGG	GAAATCAGAGTAA----CGG
5-189	He	GAAATCAGAGTAAGGTGCGG	GAAATCAGAGTAAGGT-CGG		Ho	GAAATCAGAGTAAGGTGTCGG	GAAATCAGAGTAAGGTGTCGG		WT	GAAATCAGAGTAAGGTGCGG	GAAATCAGAGTAAGGTGCGG		He	GAAATCAGAGTAAGGTGCGG	GAAATCAGAGTAAGGTGTCGG		WT	GAAATCAGAGTAAGGTGCGG	GAAATCAGAGTAAGGTGCGG		Ho	GAAATCAGAGTAA----CGG	GAAATCAGAGTAA----CGG
5-190	Ho	GAAATCAGAGTAAGGT-CGG	GAAATCAGAGTAAGGT-CGG		WT	GAAATCAGAGTAAGGTGCGG	GAAATCAGAGTAAGGTGCGG		WT	GAAATCAGAGTAAGGTGCGG	GAAATCAGAGTAAGGTGCGG		Ho	GAAATCAGAGTAAGGTGTCGG	GAAATCAGAGTAAGGTGTCGG		He	GAAATCAGAGTAAGGTGCGG	GAAATCAGAGTAAGGTG--G		Ho	GAAATCAGAGTAAGGTGTCGG	GAAATCAGAGTAAGGTGTCGG
5-191	He	GAAATCAGAGTAAGGTGCGG	GAAATCAGAGTAAGGT-CGG		WT	GAAATCAGAGTAAGGTGCGG	GAAATCAGAGTAAGGTGCGG		WT	GAAATCAGAGTAAGGTGCGG	GAAATCAGAGTAAGGTGCGG		WT	GAAATCAGAGTAAGGTGCGG	GAAATCAGAGTAAGGTGCGG		He	GAAATCAGAGTAAGGTGCGG	GAAATCAGAGTAAGGTG--G		Ho	GAAATCAGAGTAAGGTGTCGG	GAAATCAGAGTAAGGTGTCGG
5-192	He	GAAATCAGAGTAAGGTGCGG	GAAATCAGAGTAAGGT-CGG		He	GAAATCAGAGTAAGGTGCGG	GAAATCAGAGTAAGGTGTCGG		WT	GAAATCAGAGTAAGGTGCGG	GAAATCAGAGTAAGGTGCGG		WT	GAAATCAGAGTAAGGTGCGG	GAAATCAGAGTAAGGTGCGG		He	GAAATCAGAGTAAGGTGCGG	GAAATCAGAGTAAGGTG--G		Bi	GAAATCAGAGTAAGGTGTCGG	GAAATCAGAGTAA----CGG
5-193	He	GAAATCAGAGTAAGGTGCGG	GAAATCAGAGTAAGGT-CGG		Ho	GAAATCAGAGTAAGGTGTCGG	GAAATCAGAGTAAGGTGTCGG		WT	GAAATCAGAGTAAGGTGCGG	GAAATCAGAGTAAGGTGCGG		He	GAAATCAGAGTAAGGTGCGG	GAAATCAGAGTAAGGTGTCGG		He	GAAATCAGAGTAAGGTGCGG	GAAATCAGAGTAAGGTG--G		Ho	GAAATCAGAGTAA----CGG	GAAATCAGAGTAA----CGG
5-194	WT	GAAATCAGAGTAAGGTGCGG	GAAATCAGAGTAAGGTGCGG		He	GAAATCAGAGTAAGGTGCGG	GAAATCAGAGTAAGGTGTCGG		WT	GAAATCAGAGTAAGGTGCGG	GAAATCAGAGTAAGGTGCGG		Ho	GAAATCAGAGTAAGGTGTCGG	GAAATCAGAGTAAGGTGTCGG		Ho	GAAATCAGAGTAAGGTG--G	GAAATCAGAGTAAGGTG--G		Bi	GAAATCAGAGTAAGGTGTCGG	GAAATCAGAGTAA----CGG
5-195	Ho	GAAATCAGAGTAAGGT-CGG	GAAATCAGAGTAAGGT-CGG		WT	GAAATCAGAGTAAGGTGCGG	GAAATCAGAGTAAGGTGCGG		WT	GAAATCAGAGTAAGGTGCGG	GAAATCAGAGTAAGGTGCGG		WT	GAAATCAGAGTAAGGTGCGG	GAAATCAGAGTAAGGTGCGG		WT	GAAATCAGAGTAAGGTGCGG	GAAATCAGAGTAAGGTGCGG		Ho	GAAATCAGAGTAAGGTGTCGG	GAAATCAGAGTAAGGTGTCGG
5-196	Ho	GAAATCAGAGTAAGGT-CGG	GAAATCAGAGTAAGGT-CGG		He	GAAATCAGAGTAAGGTGCGG	GAAATCAGAGTAAGGTGTCGG		WT	GAAATCAGAGTAAGGTGCGG	GAAATCAGAGTAAGGTGCGG		He	GAAATCAGAGTAAGGTGCGG	GAAATCAGAGTAAGGTGTCGG		He	GAAATCAGAGTAAGGTGCGG	GAAATCAGAGTAAGGTG--G		Ho	GAAATCAGAGTAAGGTGTCGG	GAAATCAGAGTAAGGTGTCGG
5-197	Ho	GAAATCAGAGTAAGGT-CGG	GAAATCAGAGTAAGGT-CGG		Ho	GAAATCAGAGTAAGGTGTCGG	GAAATCAGAGTAAGGTGTCGG		WT	GAAATCAGAGTAAGGTGCGG	GAAATCAGAGTAAGGTGCGG		Ho	GAAATCAGAGTAAGGTGTCGG	GAAATCAGAGTAAGGTGTCGG		He	GAAATCAGAGTAAGGTGCGG	GAAATCAGAGTAAGGTG--G		Ho	GAAATCAGAGTAA----CGG	GAAATCAGAGTAA----CGG
5-198	WT	GAAATCAGAGTAAGGTGCGG	GAAATCAGAGTAAGGTGCGG		He	GAAATCAGAGTAAGGTGCGG	GAAATCAGAGTAAGGTGTCGG		WT	GAAATCAGAGTAAGGTGCGG	GAAATCAGAGTAAGGTGCGG		He	GAAATCAGAGTAAGGTGCGG	GAAATCAGAGTAAGGTGTCGG		Ho	GAAATCAGAGTAAGGTG--G	GAAATCAGAGTAAGGTG--G		Bi	GAAATCAGAGTAAGGTGTCGG	GAAATCAGAGTAA----CGG
5-199	Ho	GAAATCAGAGTAAGGT-CGG	GAAATCAGAGTAAGGT-CGG		WT	GAAATCAGAGTAAGGTGCGG	GAAATCAGAGTAAGGTGCGG		WT	GAAATCAGAGTAAGGTGCGG	GAAATCAGAGTAAGGTGCGG		He	GAAATCAGAGTAAGGTGCGG	GAAATCAGAGTAAGGTGTCGG		Ho	GAAATCAGAGTAAGGTG--G	GAAATCAGAGTAAGGTG--G		Ho	GAAATCAGAGTAAGGTGTCGG	GAAATCAGAGTAAGGTGTCGG
5-200	Ho	GAAATCAGAGTAAGGT-CGG	GAAATCAGAGTAAGGT-CGG		He	GAAATCAGAGTAAGGTGCGG	GAAATCAGAGTAAGGTGTCGG		WT	GAAATCAGAGTAAGGTGCGG	GAAATCAGAGTAAGGTGCGG		Ho	GAAATCAGAGTAAGGTGTCGG	GAAATCAGAGTAAGGTGTCGG		He	GAAATCAGAGTAAGGTGCGG	GAAATCAGAGTAAGGTG--G		Ho	GAAATCAGAGTAA----CGG	GAAATCAGAGTAA----CGG
5-201	He	GAAATCAGAGTAAGGTGCGG	GAAATCAGAGTAAGGT-CGG		He	GAAATCAGAGTAAGGTGCGG	GAAATCAGAGTAAGGTGTCGG		WT	GAAATCAGAGTAAGGTGCGG	GAAATCAGAGTAAGGTGCGG		Ho	GAAATCAGAGTAAGGTGTCGG	GAAATCAGAGTAAGGTGTCGG		He	GAAATCAGAGTAAGGTGCGG	GAAATCAGAGTAAGGTG--G		Bi	GAAATCAGAGTAAGGTGTCGG	GAAATCAGAGTAA----CGG
5-202	WT	GAAATCAGAGTAAGGTGCGG	GAAATCAGAGTAAGGTGCGG		He	GAAATCAGAGTAAGGTGCGG	GAAATCAGAGTAAGGTGTCGG		WT	GAAATCAGAGTAAGGTGCGG	GAAATCAGAGTAAGGTGCGG		WT	GAAATCAGAGTAAGGTGCGG	GAAATCAGAGTAAGGTGCGG		He	GAAATCAGAGTAAGGTGCGG	GAAATCAGAGTAAGGTG--G		Bi	GAAATCAGAGTAAGGTGTCGG	GAAATCAGAGTAA----CGG
5-203	Ho	GAAATCAGAGTAAGGT-CGG	GAAATCAGAGTAAGGT-CGG		Ho	GAAATCAGAGTAAGGTGTCGG	GAAATCAGAGTAAGGTGTCGG		WT	GAAATCAGAGTAAGGTGCGG	GAAATCAGAGTAAGGTGCGG		WT	GAAATCAGAGTAAGGTGCGG	GAAATCAGAGTAAGGTGCGG		He	GAAATCAGAGTAAGGTGCGG	GAAATCAGAGTAAGGTG--G		Ho	GAAATCAGAGTAA----CGG	GAAATCAGAGTAA----CGG
5-204	Ho	GAAATCAGAGTAAGGT-CGG	GAAATCAGAGTAAGGT-CGG		He	GAAATCAGAGTAAGGTGCGG	GAAATCAGAGTAAGGTGTCGG		WT	GAAATCAGAGTAAGGTGCGG	GAAATCAGAGTAAGGTGCGG		He	GAAATCAGAGTAAGGTGCGG	GAAATCAGAGTAAGGTGTCGG		He	GAAATCAGAGTAAGGTGCGG	GAAATCAGAGTAAGGTG--G		Bi	GAAATCAGAGTAAGGTGTCGG	GAAATCAGAGTAA----CGG
5-205	He	GAAATCAGAGTAAGGTGCGG	GAAATCAGAGTAAGGT-CGG		He	GAAATCAGAGTAAGGTGCGG	GAAATCAGAGTAAGGTGTCGG		WT	GAAATCAGAGTAAGGTGCGG	GAAATCAGAGTAAGGTGCGG		He	GAAATCAGAGTAAGGTGCGG	GAAATCAGAGTAAGGTGTCGG		WT	GAAATCAGAGTAAGGTGCGG	GAAATCAGAGTAAGGTGCGG		Bi	GAAATCAGAGTAAGGTGTCGG	GAAATCAGAGTAA----CGG
5-206	WT	GAAATCAGAGTAAGGTGCGG	GAAATCAGAGTAAGGTGCGG		WT	GAAATCAGAGTAAGGTGCGG	GAAATCAGAGTAAGGTGCGG		WT	GAAATCAGAGTAAGGTGCGG	GAAATCAGAGTAAGGTGCGG		Ho	GAAATCAGAGTAAGGTGTCGG	GAAATCAGAGTAAGGTGTCGG		He	GAAATCAGAGTAAGGTGCGG	GAAATCAGAGTAAGGTG--G		Ho	GAAATCAGAGTAAGGTGTCGG	GAAATCAGAGTAAGGTGTCGG
5-207	He	GAAATCAGAGTAAGGTGCGG	GAAATCAGAGTAAGGT-CGG		Ho	GAAATCAGAGTAAGGTGTCGG	GAAATCAGAGTAAGGTGTCGG		WT	GAAATCAGAGTAAGGTGCGG	GAAATCAGAGTAAGGTGCGG		Ho	GAAATCAGAGTAAGGTGTCGG	GAAATCAGAGTAAGGTGTCGG		He	GAAATCAGAGTAAGGTGCGG	GAAATCAGAGTAAGGTG--G		Bi	GAAATCAGAGTAAGGTGTCGG	GAAATCAGAGTAA----CGG
5-208	Ho	GAAATCAGAGTAAGGT-CGG	GAAATCAGAGTAAGGT-CGG		He	GAAATCAGAGTAAGGTGCGG	GAAATCAGAGTAAGGTGTCGG		WT	GAAATCAGAGTAAGGTGCGG	GAAATCAGAGTAAGGTGCGG		He	GAAATCAGAGTAAGGTGCGG	GAAATCAGAGTAAGGTGTCGG		He	GAAATCAGAGTAAGGTGCGG	GAAATCAGAGTAAGGTG--G		Bi	GAAATCAGAGTAAGGTGTCGG	GAAATCAGAGTAA----CGG
5-209	Ho	GAAATCAGAGTAAGGT-CGG	GAAATCAGAGTAAGGT-CGG		Ho	GAAATCAGAGTAAGGTGTCGG	GAAATCAGAGTAAGGTGTCGG		WT	GAAATCAGAGTAAGGTGCGG	GAAATCAGAGTAAGGTGCGG		He	GAAATCAGAGTAAGGTGCGG	GAAATCAGAGTAAGGTGTCGG		Ho	GAAATCAGAGTAAGGTG--G	GAAATCAGAGTAAGGTG--G		Ho	GAAATCAGAGTAA----CGG	GAAATCAGAGTAA----CGG
5-210	Ho	GAAATCAGAGTAAGGT-CGG	GAAATCAGAGTAAGGT-CGG		He	GAAATCAGAGTAAGGTGCGG	GAAATCAGAGTAAGGTGTCGG		WT	GAAATCAGAGTAAGGTGCGG	GAAATCAGAGTAAGGTGCGG		Ho	GAAATCAGAGTAAGGTGTCGG	GAAATCAGAGTAAGGTGTCGG		Ho	GAAATCAGAGTAAGGTG--G	GAAATCAGAGTAAGGTG--G		Bi	GAAATCAGAGTAAGGTGTCGG	GAAATCAGAGTAA----CGG
5-211	Ho	GAAATCAGAGTAAGGT-CGG	GAAATCAGAGTAAGGT-CGG		Ho	GAAATCAGAGTAAGGTGTCGG	GAAATCAGAGTAAGGTGTCGG		WT	GAAATCAGAGTAAGGTGCGG	GAAATCAGAGTAAGGTGCGG		He	GAAATCAGAGTAAGGTGCGG	GAAATCAGAGTAAGGTGTCGG		He	GAAATCAGAGTAAGGTGCGG	GAAATCAGAGTAAGGTG--G		Ho	GAAATCAGAGTAA----CGG	GAAATCAGAGTAA----CGG
5-212	WT	GAAATCAGAGTAAGGTGCGG	GAAATCAGAGTAAGGTGCGG		He	GAAATCAGAGTAAGGTGCGG	GAAATCAGAGTAAGGTGTCGG		WT	GAAATCAGAGTAAGGTGCGG	GAAATCAGAGTAAGGTGCGG		Ho	GAAATCAGAGTAAGGTGTCGG	GAAATCAGAGTAAGGTGTCGG		He	GAAATCAGAGTAAGGTGCGG	GAAATCAGAGTAAGGTG--G		Bi	GAAATCAGAGTAAGGTGTCGG	GAAATCAGAGTAA----CGG
5-213	He	GAAATCAGAGTAAGGTGCGG	GAAATCAGAGTAAGGT-CGG		Ho	GAAATCAGAGTAAGGTGTCGG	GAAATCAGAGTAAGGTGTCGG		WT	GAAATCAGAGTAAGGTGCGG	GAAATCAGAGTAAGGTGCGG		He	GAAATCAGAGTAAGGTGCGG	GAAATCAGAGTAAGGTGTCGG		He	GAAATCAGAGTAAGGTGCGG	GAAATCAGAGTAAGGTG--G		Ho	GAAATCAGAGTAA----CGG	GAAATCAGAGTAA----CGG
5-214	WT	GAAATCAGAGTAAGGTGCGG	GAAATCAGAGTAAGGTGCGG		He	GAAATCAGAGTAAGGTGCGG	GAAATCAGAGTAAGGTGTCGG		WT	GAAATCAGAGTAAGGTGCGG	GAAATCAGAGTAAGGTGCGG		Ho	GAAATCAGAGTAAGGTGTCGG	GAAATCAGAGTAAGGTGTCGG		WT	GAAATCAGAGTAAGGTGCGG	GAAATCAGAGTAAGGTGCGG		Bi	GAAATCAGAGTAAGGTGTCGG	GAAATCAGAGTAA----CGG
5-215	He	GAAATCAGAGTAAGGTGCGG	GAAATCAGAGTAAGGT-CGG		He	GAAATCAGAGTAAGGTGCGG	GAAATCAGAGTAAGGTGTCGG		WT	GAAATCAGAGTAAGGTGCGG	GAAATCAGAGTAAGGTGCGG		He	GAAATCAGAGTAAGGTGCGG	GAAATCAGAGTAAGGTGTCGG		He	GAAATCAGAGTAAGGTGCGG	GAAATCAGAGTAAGGTG--G		Bi	GAAATCAGAGTAAGGTGTCGG	GAAATCAGAGTAA----CGG
5-216	Ho	GAAATCAGAGTAAGGT-CGG	GAAATCAGAGTAAGGT-CGG		Ho	GAAATCAGAGTAAGGTGTCGG	GAAATCAGAGTAAGGTGTCGG		WT	GAAATCAGAGTAAGGTGCGG	GAAATCAGAGTAAGGTGCGG		Ho	GAAATCAGAGTAAGGTGTCGG	GAAATCAGAGTAAGGTGTCGG		WT	GAAATCAGAGTAAGGTGCGG	GAAATCAGAGTAAGGTGCGG		Ho	GAAATCAGAGTAA----CGG	GAAATCAGAGTAA----CGG
5-217	He	GAAATCAGAGTAAGGTGCGG	GAAATCAGAGTAAGGT-CGG		He	GAAATCAGAGTAAGGTGCGG	GAAATCAGAGTAAGGTGTCGG		WT	GAAATCAGAGTAAGGTGCGG	GAAATCAGAGTAAGGTGCGG		He	GAAATCAGAGTAAGGTGCGG	GAAATCAGAGTAAGGTGTCGG		Ho	GAAATCAGAGTAAGGTG--G	GAAATCAGAGTAAGGTG--G		Bi	GAAATCAGAGTAAGGTGTCGG	GAAATCAGAGTAA----CGG
5-218	WT	GAAATCAGAGTAAGGTGCGG	GAAATCAGAGTAAGGTGCGG		He	GAAATCAGAGTAAGGTGCGG	GAAATCAGAGTAAGGTGTCGG		WT	GAAATCAGAGTAAGGTGCGG	GAAATCAGAGTAAGGTGCGG		Ho	GAAATCAGAGTAAGGTGTCGG	GAAATCAGAGTAAGGTGTCGG		WT	GAAATCAGAGTAAGGTGCGG	GAAATCAGAGTAAGGTGCGG		Bi	GAAATCAGAGTAAGGTGTCGG	GAAATCAGAGTAA----CGG
5-219	He	GAAATCAGAGTAAGGTGCGG	GAAATCAGAGTAAGGT-CGG		He	GAAATCAGAGTAAGGTGCGG	GAAATCAGAGTAAGGTGTCGG		WT	GAAATCAGAGTAAGGTGCGG	GAAATCAGAGTAAGGTGCGG		He	GAAATCAGAGTAAGGTGCGG	GAAATCAGAGTAAGGTGTCGG		He	GAAATCAGAGTAAGGTGCGG	GAAATCAGAGTAAGGTG--G		Bi	GAAATCAGAGTAAGGTGTCGG	GAAATCAGAGTAA----CGG
5-220	Ho	GAAATCAGAGTAAGGT-CGG	GAAATCAGAGTAAGGT-CGG		He	GAAATCAGAGTAAGGTGCGG	GAAATCAGAGTAAGGTGTCGG		WT	GAAATCAGAGTAAGGTGCGG	GAAATCAGAGTAAGGTGCGG		Ho	GAAATCAGAGTAAGGTGTCGG	GAAATCAGAGTAAGGTGTCGG		He	GAAATCAGAGTAAGGTGCGG	GAAATCAGAGTAAGGTG--G		Bi	GAAATCAGAGTAAGGTGTCGG	GAAATCAGAGTAA----CGG
5-221	WT	GAAATCAGAGTAAGGTGCGG	GAAATCAGAGTAAGGTGCGG		Ho	GAAATCAGAGTAAGGTGTCGG	GAAATCAGAGTAAGGTGTCGG		WT	GAAATCAGAGTAAGGTGCGG	GAAATCAGAGTAAGGTGCGG		WT	GAAATCAGAGTAAGGTGCGG	GAAATCAGAGTAAGGTGCGG		He	GAAATCAGAGTAAGGTGCGG	GAAATCAGAGTAAGGTG--G		Ho	GAAATCAGAGTAA----CGG	GAAATCAGAGTAA----CGG
5-222	WT	GAAATCAGAGTAAGGTGCGG	GAAATCAGAGTAAGGTGCGG		Ho	GAAATCAGAGTAAGGTGTCGG	GAAATCAGAGTAAGGTGTCGG		WT	GAAATCAGAGTAAGGTGCGG	GAAATCAGAGTAAGGTGCGG		WT	GAAATCAGAGTAAGGTGCGG	GAAATCAGAGTAAGGTGCGG		WT	GAAATCAGAGTAAGGTGCGG	GAAATCAGAGTAAGGTGCGG		Ho	GAAATCAGAGTAA----CGG	GAAATCAGAGTAA----CGG
5-223	Ho	GAAATCAGAGTAAGGT-CGG	GAAATCAGAGTAAGGT-CGG		WT	GAAATCAGAGTAAGGTGCGG	GAAATCAGAGTAAGGTGCGG		WT	GAAATCAGAGTAAGGTGCGG	GAAATCAGAGTAAGGTGCGG		He	GAAATCAGAGTAAGGTGCGG	GAAATCAGAGTAAGGTGTCGG		He	GAAATCAGAGTAAGGTGCGG	GAAATCAGAGTAAGGTG--G		Ho	GAAATCAGAGTAAGGTGTCGG	GAAATCAGAGTAAGGTGTCGG
5-224	He	GAAATCAGAGTAAGGTGCGG	GAAATCAGAGTAAGGT-CGG		He	GAAATCAGAGTAAGGTGCGG	GAAATCAGAGTAAGGTGTCGG		WT	GAAATCAGAGTAAGGTGCGG	GAAATCAGAGTAAGGTGCGG		He	GAAATCAGAGTAAGGTGCGG	GAAATCAGAGTAAGGTGTCGG		Ho	GAAATCAGAGTAAGGTG--G	GAAATCAGAGTAAGGTG--G		Bi	GAAATCAGAGTAAGGTGTCGG	GAAATCAGAGTAA----CGG
5-225	He	GAAATCAGAGTAAGGTGCGG	GAAATCAGAGTAAGGT-CGG		WT	GAAATCAGAGTAAGGTGCGG	GAAATCAGAGTAAGGTGCGG		WT	GAAATCAGAGTAAGGTGCGG	GAAATCAGAGTAAGGTGCGG		He	GAAATCAGAGTAAGGTGCGG	GAAATCAGAGTAAGGTGTCGG		Ho	GAAATCAGAGTAAGGTG--G	GAAATCAGAGTAAGGTG--G		Ho	GAAATCAGAGTAAGGTGTCGG	GAAATCAGAGTAAGGTGTCGG
5-226	WT	GAAATCAGAGTAAGGTGCGG	GAAATCAGAGTAAGGTGCGG		He	GAAATCAGAGTAAGGTGCGG	GAAATCAGAGTAAGGTGTCGG		WT	GAAATCAGAGTAAGGTGCGG	GAAATCAGAGTAAGGTGCGG		He	GAAATCAGAGTAAGGTGCGG	GAAATCAGAGTAAGGTGTCGG		He	GAAATCAGAGTAAGGTGCGG	GAAATCAGAGTAAGGTG--G		Bi	GAAATCAGAGTAAGGTGTCGG	GAAATCAGAGTAA----CGG
5-227	WT	GAAATCAGAGTAAGGTGCGG	GAAATCAGAGTAAGGTGCGG		Ho	GAAATCAGAGTAAGGTGTCGG	GAAATCAGAGTAAGGTGTCGG		WT	GAAATCAGAGTAAGGTGCGG	GAAATCAGAGTAAGGTGCGG		WT	GAAATCAGAGTAAGGTGCGG	GAAATCAGAGTAAGGTGCGG		Ho	GAAATCAGAGTAAGGTG--G	GAAATCAGAGTAAGGTG--G		Ho	GAAATCAGAGTAA----CGG	GAAATCAGAGTAA----CGG
5-228	WT	GAAATCAGAGTAAGGTGCGG	GAAATCAGAGTAAGGTGCGG		He	GAAATCAGAGTAAGGTGCGG	GAAATCAGAGTAAGGTGTCGG		WT	GAAATCAGAGTAAGGTGCGG	GAAATCAGAGTAAGGTGCGG		WT	GAAATCAGAGTAAGGTGCGG	GAAATCAGAGTAAGGTGCGG		Ho	GAAATCAGAGTAAGGTG--G	GAAATCAGAGTAAGGTG--G		Bi	GAAATCAGAGTAAGGTGTCGG	GAAATCAGAGTAA----CGG
5-229	He	GAAATCAGAGTAAGGTGCGG	GAAATCAGAGTAAGGT-CGG		He	GAAATCAGAGTAAGGTGCGG	GAAATCAGAGTAAGGTGTCGG		WT	GAAATCAGAGTAAGGTGCGG	GAAATCAGAGTAAGGTGCGG		He	GAAATCAGAGTAAGGTGCGG	GAAATCAGAGTAAGGTGTCGG		He	GAAATCAGAGTAAGGTGCGG	GAAATCAGAGTAAGGTG--G		Bi	GAAATCAGAGTAAGGTGTCGG	GAAATCAGAGTAA----CGG
5-230	He	GAAATCAGAGTAAGGTGCGG	GAAATCAGAGTAAGGT-CGG		Ho	GAAATCAGAGTAAGGTGTCGG	GAAATCAGAGTAAGGTGTCGG		WT	GAAATCAGAGTAAGGTGCGG	GAAATCAGAGTAAGGTGCGG		WT	GAAATCAGAGTAAGGTGCGG	GAAATCAGAGTAAGGTGCGG		He	GAAATCAGAGTAAGGTGCGG	GAAATCAGAGTAAGGTG--G		Ho	GAAATCAGAGTAA----CGG	GAAATCAGAGTAA----CGG
5-231	He	GAAATCAGAGTAAGGTGCGG	GAAATCAGAGTAAGGT-CGG		He	GAAATCAGAGTAAGGTGCGG	GAAATCAGAGTAAGGTGTCGG		WT	GAAATCAGAGTAAGGTGCGG	GAAATCAGAGTAAGGTGCGG		He	GAAATCAGAGTAAGGTGCGG	GAAATCAGAGTAAGGTGTCGG		WT	GAAATCAGAGTAAGGTGCGG	GAAATCAGAGTAAGGTGCGG		Bi	GAAATCAGAGTAAGGTGTCGG	GAAATCAGAGTAA----CGG
5-232	WT	GAAATCAGAGTAAGGTGCGG	GAAATCAGAGTAAGGTGCGG		Ho	GAAATCAGAGTAAGGTGTCGG	GAAATCAGAGTAAGGTGTCGG		WT	GAAATCAGAGTAAGGTGCGG	GAAATCAGAGTAAGGTGCGG		He	GAAATCAGAGTAAGGTGCGG	GAAATCAGAGTAAGGTGTCGG		Ho	GAAATCAGAGTAAGGTG--G	GAAATCAGAGTAAGGTG--G		Ho	GAAATCAGAGTAA----CGG	GAAATCAGAGTAA----CGG
5-233	WT	GAAATCAGAGTAAGGTGCGG	GAAATCAGAGTAAGGTGCGG		WT	GAAATCAGAGTAAGGTGCGG	GAAATCAGAGTAAGGTGCGG		WT	GAAATCAGAGTAAGGTGCGG	GAAATCAGAGTAAGGTGCGG		Ho	GAAATCAGAGTAAGGTGTCGG	GAAATCAGAGTAAGGTGTCGG		He	GAAATCAGAGTAAGGTGCGG	GAAATCAGAGTAAGGTG--G		Ho	GAAATCAGAGTAAGGTGTCGG	GAAATCAGAGTAAGGTGTCGG
5-234	He	GAAATCAGAGTAAGGTGCGG	GAAATCAGAGTAAGGT-CGG		He	GAAATCAGAGTAAGGTGCGG	GAAATCAGAGTAAGGTGTCGG		WT	GAAATCAGAGTAAGGTGCGG	GAAATCAGAGTAAGGTGCGG		Ho	GAAATCAGAGTAAGGTGTCGG	GAAATCAGAGTAAGGTGTCGG		Ho	GAAATCAGAGTAAGGTG--G	GAAATCAGAGTAAGGTG--G		Bi	GAAATCAGAGTAAGGTGTCGG	GAAATCAGAGTAA----CGG
5-235	He	GAAATCAGAGTAAGGTGCGG	GAAATCAGAGTAAGGT-CGG		He	GAAATCAGAGTAAGGTGCGG	GAAATCAGAGTAAGGTGTCGG		WT	GAAATCAGAGTAAGGTGCGG	GAAATCAGAGTAAGGTGCGG		He	GAAATCAGAGTAAGGTGCGG	GAAATCAGAGTAAGGTGTCGG		He	GAAATCAGAGTAAGGTGCGG	GAAATCAGAGTAAGGTG--G		Bi	GAAATCAGAGTAAGGTGTCGG	GAAATCAGAGTAA----CGG
5-236	Ho	GAAATCAGAGTAAGGT-CGG	GAAATCAGAGTAAGGT-CGG		He	GAAATCAGAGTAAGGTGCGG	GAAATCAGAGTAAGGTGTCGG		WT	GAAATCAGAGTAAGGTGCGG	GAAATCAGAGTAAGGTGCGG		He	GAAATCAGAGTAAGGTGCGG	GAAATCAGAGTAAGGTGTCGG		He	GAAATCAGAGTAAGGTGCGG	GAAATCAGAGTAAGGTG--G		Bi	GAAATCAGAGTAAGGTGTCGG	GAAATCAGAGTAA----CGG
5-237	Ho	GAAATCAGAGTAAGGT-CGG	GAAATCAGAGTAAGGT-CGG		He	GAAATCAGAGTAAGGTGCGG	GAAATCAGAGTAAGGTGTCGG		WT	GAAATCAGAGTAAGGTGCGG	GAAATCAGAGTAAGGTGCGG		WT	GAAATCAGAGTAAGGTGCGG	GAAATCAGAGTAAGGTGCGG		He	GAAATCAGAGTAAGGTGCGG	GAAATCAGAGTAAGGTG--G		Bi	GAAATCAGAGTAAGGTGTCGG	GAAATCAGAGTAA----CGG
5-238	He	GAAATCAGAGTAAGGTGCGG	GAAATCAGAGTAAGGT-CGG		He	GAAATCAGAGTAAGGTGCGG	GAAATCAGAGTAAGGTGTCGG		WT	GAAATCAGAGTAAGGTGCGG	GAAATCAGAGTAAGGTGCGG		Ho	GAAATCAGAGTAAGGTGTCGG	GAAATCAGAGTAAGGTGTCGG		Ho	GAAATCAGAGTAAGGTG--G	GAAATCAGAGTAAGGTG--G		Bi	GAAATCAGAGTAAGGTGTCGG	GAAATCAGAGTAA----CGG
5-239	Ho	GAAATCAGAGTAAGGT-CGG	GAAATCAGAGTAAGGT-CGG		WT	GAAATCAGAGTAAGGTGCGG	GAAATCAGAGTAAGGTGCGG		WT	GAAATCAGAGTAAGGTGCGG	GAAATCAGAGTAAGGTGCGG		He	GAAATCAGAGTAAGGTGCGG	GAAATCAGAGTAAGGTGTCGG		WT	GAAATCAGAGTAAGGTGCGG	GAAATCAGAGTAAGGTGCGG		Ho	GAAATCAGAGTAAGGTGTCGG	GAAATCAGAGTAAGGTGTCGG
5-240	WT	GAAATCAGAGTAAGGTGCGG	GAAATCAGAGTAAGGTGCGG		He	GAAATCAGAGTAAGGTGCGG	GAAATCAGAGTAAGGTGTCGG		WT	GAAATCAGAGTAAGGTGCGG	GAAATCAGAGTAAGGTGCGG		He	GAAATCAGAGTAAGGTGCGG	GAAATCAGAGTAAGGTGTCGG		He	GAAATCAGAGTAAGGTGCGG	GAAATCAGAGTAAGGTG--G		Bi	GAAATCAGAGTAAGGTGTCGG	GAAATCAGAGTAA----CGG
5-241	WT	GAAATCAGAGTAAGGTGCGG	GAAATCAGAGTAAGGTGCGG		He	GAAATCAGAGTAAGGTGCGG	GAAATCAGAGTAAGGTGTCGG		WT	GAAATCAGAGTAAGGTGCGG	GAAATCAGAGTAAGGTGCGG		He	GAAATCAGAGTAAGGTGCGG	GAAATCAGAGTAAGGTGTCGG		He	GAAATCAGAGTAAGGTGCGG	GAAATCAGAGTAAGGTG--G		Bi	GAAATCAGAGTAAGGTGTCGG	GAAATCAGAGTAA----CGG
5-242	Ho	GAAATCAGAGTAAGGT-CGG	GAAATCAGAGTAAGGT-CGG		He	GAAATCAGAGTAAGGTGCGG	GAAATCAGAGTAAGGTGTCGG		WT	GAAATCAGAGTAAGGTGCGG	GAAATCAGAGTAAGGTGCGG		He	GAAATCAGAGTAAGGTGCGG	GAAATCAGAGTAAGGTGTCGG		He	GAAATCAGAGTAAGGTGCGG	GAAATCAGAGTAAGGTG--G		Bi	GAAATCAGAGTAAGGTGTCGG	GAAATCAGAGTAA----CGG
5-243	He	GAAATCAGAGTAAGGTGCGG	GAAATCAGAGTAAGGT-CGG		He	GAAATCAGAGTAAGGTGCGG	GAAATCAGAGTAAGGTGTCGG		WT	GAAATCAGAGTAAGGTGCGG	GAAATCAGAGTAAGGTGCGG		Ho	GAAATCAGAGTAAGGTGTCGG	GAAATCAGAGTAAGGTGTCGG		He	GAAATCAGAGTAAGGTGCGG	GAAATCAGAGTAAGGTG--G		Bi	GAAATCAGAGTAAGGTGTCGG	GAAATCAGAGTAA----CGG
5-244	WT	GAAATCAGAGTAAGGTGCGG	GAAATCAGAGTAAGGTGCGG		Ho	GAAATCAGAGTAAGGTGTCGG	GAAATCAGAGTAAGGTGTCGG		WT	GAAATCAGAGTAAGGTGCGG	GAAATCAGAGTAAGGTGCGG		Ho	GAAATCAGAGTAAGGTGTCGG	GAAATCAGAGTAAGGTGTCGG		He	GAAATCAGAGTAAGGTGCGG	GAAATCAGAGTAAGGTG--G		Ho	GAAATCAGAGTAA----CGG	GAAATCAGAGTAA----CGG
5-245	WT	GAAATCAGAGTAAGGTGCGG	GAAATCAGAGTAAGGTGCGG		WT	GAAATCAGAGTAAGGTGCGG	GAAATCAGAGTAAGGTGCGG		WT	GAAATCAGAGTAAGGTGCGG	GAAATCAGAGTAAGGTGCGG		Ho	GAAATCAGAGTAAGGTGTCGG	GAAATCAGAGTAAGGTGTCGG		Ho	GAAATCAGAGTAAGGTG--G	GAAATCAGAGTAAGGTG--G		Ho	GAAATCAGAGTAAGGTGTCGG	GAAATCAGAGTAAGGTGTCGG
5-246	Ho	GAAATCAGAGTAAGGT-CGG	GAAATCAGAGTAAGGT-CGG		WT	GAAATCAGAGTAAGGTGCGG	GAAATCAGAGTAAGGTGCGG		WT	GAAATCAGAGTAAGGTGCGG	GAAATCAGAGTAAGGTGCGG		He	GAAATCAGAGTAAGGTGCGG	GAAATCAGAGTAAGGTGTCGG		Ho	GAAATCAGAGTAAGGTG--G	GAAATCAGAGTAAGGTG--G		Ho	GAAATCAGAGTAAGGTGTCGG	GAAATCAGAGTAAGGTGTCGG
5-247	He	GAAATCAGAGTAAGGTGCGG	GAAATCAGAGTAAGGT-CGG		WT	GAAATCAGAGTAAGGTGCGG	GAAATCAGAGTAAGGTGCGG		WT	GAAATCAGAGTAAGGTGCGG	GAAATCAGAGTAAGGTGCGG		Ho	GAAATCAGAGTAAGGTGTCGG	GAAATCAGAGTAAGGTGTCGG		He	GAAATCAGAGTAAGGTGCGG	GAAATCAGAGTAAGGTG--G		Ho	GAAATCAGAGTAAGGTGTCGG	GAAATCAGAGTAAGGTGTCGG
5-248	WT	GAAATCAGAGTAAGGTGCGG	GAAATCAGAGTAAGGTGCGG		WT	GAAATCAGAGTAAGGTGCGG	GAAATCAGAGTAAGGTGCGG		WT	GAAATCAGAGTAAGGTGCGG	GAAATCAGAGTAAGGTGCGG		WT	GAAATCAGAGTAAGGTGCGG	GAAATCAGAGTAAGGTGCGG		He	GAAATCAGAGTAAGGTGCGG	GAAATCAGAGTAAGGTG--G		Ho	GAAATCAGAGTAAGGTGTCGG	GAAATCAGAGTAAGGTGTCGG
5-249	He	GAAATCAGAGTAAGGTGCGG	GAAATCAGAGTAAGGT-CGG		He	GAAATCAGAGTAAGGTGCGG	GAAATCAGAGTAAGGTGTCGG		WT	GAAATCAGAGTAAGGTGCGG	GAAATCAGAGTAAGGTGCGG		He	GAAATCAGAGTAAGGTGCGG	GAAATCAGAGTAAGGTGTCGG		He	GAAATCAGAGTAAGGTGCGG	GAAATCAGAGTAAGGTG--G		Bi	GAAATCAGAGTAAGGTGTCGG	GAAATCAGAGTAA----CGG
5-250	WT	GAAATCAGAGTAAGGTGCGG	GAAATCAGAGTAAGGTGCGG		WT	GAAATCAGAGTAAGGTGCGG	GAAATCAGAGTAAGGTGCGG		WT	GAAATCAGAGTAAGGTGCGG	GAAATCAGAGTAAGGTGCGG		Ho	GAAATCAGAGTAAGGTGTCGG	GAAATCAGAGTAAGGTGTCGG		Ho	GAAATCAGAGTAAGGTG--G	GAAATCAGAGTAAGGTG--G		Ho	GAAATCAGAGTAAGGTGTCGG	GAAATCAGAGTAAGGTGTCGG
5-251	Ho	GAAATCAGAGTAAGGT-CGG	GAAATCAGAGTAAGGT-CGG		He	GAAATCAGAGTAAGGTGCGG	GAAATCAGAGTAAGGTGTCGG		WT	GAAATCAGAGTAAGGTGCGG	GAAATCAGAGTAAGGTGCGG		WT	GAAATCAGAGTAAGGTGCGG	GAAATCAGAGTAAGGTGCGG		WT	GAAATCAGAGTAAGGTGCGG	GAAATCAGAGTAAGGTGCGG		Bi	GAAATCAGAGTAAGGTGTCGG	GAAATCAGAGTAA----CGG
5-252	He	GAAATCAGAGTAAGGTGCGG	GAAATCAGAGTAAGGT-CGG		WT	GAAATCAGAGTAAGGTGCGG	GAAATCAGAGTAAGGTGCGG		WT	GAAATCAGAGTAAGGTGCGG	GAAATCAGAGTAAGGTGCGG		WT	GAAATCAGAGTAAGGTGCGG	GAAATCAGAGTAAGGTGCGG		He	GAAATCAGAGTAAGGTGCGG	GAAATCAGAGTAAGGTG--G		Ho	GAAATCAGAGTAAGGTGTCGG	GAAATCAGAGTAAGGTGTCGG
5-253	Ho	GAAATCAGAGTAAGGT-CGG	GAAATCAGAGTAAGGT-CGG		WT	GAAATCAGAGTAAGGTGCGG	GAAATCAGAGTAAGGTGCGG		WT	GAAATCAGAGTAAGGTGCGG	GAAATCAGAGTAAGGTGCGG		He	GAAATCAGAGTAAGGTGCGG	GAAATCAGAGTAAGGTGTCGG		WT	GAAATCAGAGTAAGGTGCGG	GAAATCAGAGTAAGGTGCGG		Ho	GAAATCAGAGTAAGGTGTCGG	GAAATCAGAGTAAGGTGTCGG
5-254	He	GAAATCAGAGTAAGGTGCGG	GAAATCAGAGTAAGGT-CGG		He	GAAATCAGAGTAAGGTGCGG	GAAATCAGAGTAAGGTGTCGG		WT	GAAATCAGAGTAAGGTGCGG	GAAATCAGAGTAAGGTGCGG		Ho	GAAATCAGAGTAAGGTGTCGG	GAAATCAGAGTAAGGTGTCGG		He	GAAATCAGAGTAAGGTGCGG	GAAATCAGAGTAAGGTG--G		Bi	GAAATCAGAGTAAGGTGTCGG	GAAATCAGAGTAA----CGG
5-255	Ho	GAAATCAGAGTAAGGT-CGG	GAAATCAGAGTAAGGT-CGG		He	GAAATCAGAGTAAGGTGCGG	GAAATCAGAGTAAGGTGTCGG		WT	GAAATCAGAGTAAGGTGCGG	GAAATCAGAGTAAGGTGCGG		He	GAAATCAGAGTAAGGTGCGG	GAAATCAGAGTAAGGTGTCGG		Ho	GAAATCAGAGTAAGGTG--G	GAAATCAGAGTAAGGTG--G		Bi	GAAATCAGAGTAAGGTGTCGG	GAAATCAGAGTAA----CGG
5-256	He	GAAATCAGAGTAAGGTGCGG	GAAATCAGAGTAAGGT-CGG		Ho	GAAATCAGAGTAAGGTGTCGG	GAAATCAGAGTAAGGTGTCGG		WT	GAAATCAGAGTAAGGTGCGG	GAAATCAGAGTAAGGTGCGG		Ho	GAAATCAGAGTAAGGTGTCGG	GAAATCAGAGTAAGGTGTCGG		He	GAAATCAGAGTAAGGTGCGG	GAAATCAGAGTAAGGTG--G		Ho	GAAATCAGAGTAA----CGG	GAAATCAGAGTAA----CGG
5-257	Ho	GAAATCAGAGTAAGGT-CGG	GAAATCAGAGTAAGGT-CGG		WT	GAAATCAGAGTAAGGTGCGG	GAAATCAGAGTAAGGTGCGG		WT	GAAATCAGAGTAAGGTGCGG	GAAATCAGAGTAAGGTGCGG		He	GAAATCAGAGTAAGGTGCGG	GAAATCAGAGTAAGGTGTCGG		Ho	GAAATCAGAGTAAGGTG--G	GAAATCAGAGTAAGGTG--G		Ho	GAAATCAGAGTAAGGTGTCGG	GAAATCAGAGTAAGGTGTCGG
5-258	WT	GAAATCAGAGTAAGGTGCGG	GAAATCAGAGTAAGGTGCGG		He	GAAATCAGAGTAAGGTGCGG	GAAATCAGAGTAAGGTGTCGG		WT	GAAATCAGAGTAAGGTGCGG	GAAATCAGAGTAAGGTGCGG		WT	GAAATCAGAGTAAGGTGCGG	GAAATCAGAGTAAGGTGCGG		WT	GAAATCAGAGTAAGGTGCGG	GAAATCAGAGTAAGGTGCGG		Bi	GAAATCAGAGTAAGGTGTCGG	GAAATCAGAGTAA----CGG
5-259	Ho	GAAATCAGAGTAAGGT-CGG	GAAATCAGAGTAAGGT-CGG		WT	GAAATCAGAGTAAGGTGCGG	GAAATCAGAGTAAGGTGCGG		WT	GAAATCAGAGTAAGGTGCGG	GAAATCAGAGTAAGGTGCGG		WT	GAAATCAGAGTAAGGTGCGG	GAAATCAGAGTAAGGTGCGG		WT	GAAATCAGAGTAAGGTGCGG	GAAATCAGAGTAAGGTGCGG		Ho	GAAATCAGAGTAAGGTGTCGG	GAAATCAGAGTAAGGTGTCGG
5-260	He	GAAATCAGAGTAAGGTGCGG	GAAATCAGAGTAAGGT-CGG		He	GAAATCAGAGTAAGGTGCGG	GAAATCAGAGTAAGGTGTCGG		WT	GAAATCAGAGTAAGGTGCGG	GAAATCAGAGTAAGGTGCGG		He	GAAATCAGAGTAAGGTGCGG	GAAATCAGAGTAAGGTGTCGG		Ho	GAAATCAGAGTAAGGTG--G	GAAATCAGAGTAAGGTG--G		Bi	GAAATCAGAGTAAGGTGTCGG	GAAATCAGAGTAA----CGG
5-261	WT	GAAATCAGAGTAAGGTGCGG	GAAATCAGAGTAAGGTGCGG		WT	GAAATCAGAGTAAGGTGCGG	GAAATCAGAGTAAGGTGCGG		WT	GAAATCAGAGTAAGGTGCGG	GAAATCAGAGTAAGGTGCGG		He	GAAATCAGAGTAAGGTGCGG	GAAATCAGAGTAAGGTGTCGG		WT	GAAATCAGAGTAAGGTGCGG	GAAATCAGAGTAAGGTGCGG		Ho	GAAATCAGAGTAAGGTGTCGG	GAAATCAGAGTAAGGTGTCGG
5-262	He	GAAATCAGAGTAAGGTGCGG	GAAATCAGAGTAAGGT-CGG		He	GAAATCAGAGTAAGGTGCGG	GAAATCAGAGTAAGGTGTCGG		WT	GAAATCAGAGTAAGGTGCGG	GAAATCAGAGTAAGGTGCGG		WT	GAAATCAGAGTAAGGTGCGG	GAAATCAGAGTAAGGTGCGG		He	GAAATCAGAGTAAGGTGCGG	GAAATCAGAGTAAGGTG--G		Bi	GAAATCAGAGTAAGGTGTCGG	GAAATCAGAGTAA----CGG
5-263	Ho	GAAATCAGAGTAAGGT-CGG	GAAATCAGAGTAAGGT-CGG		He	GAAATCAGAGTAAGGTGCGG	GAAATCAGAGTAAGGTGTCGG		WT	GAAATCAGAGTAAGGTGCGG	GAAATCAGAGTAAGGTGCGG		WT	GAAATCAGAGTAAGGTGCGG	GAAATCAGAGTAAGGTGCGG		WT	GAAATCAGAGTAAGGTGCGG	GAAATCAGAGTAAGGTGCGG		Bi	GAAATCAGAGTAAGGTGTCGG	GAAATCAGAGTAA----CGG
5-264	Ho	GAAATCAGAGTAAGGT-CGG	GAAATCAGAGTAAGGT-CGG		He	GAAATCAGAGTAAGGTGCGG	GAAATCAGAGTAAGGTGTCGG		WT	GAAATCAGAGTAAGGTGCGG	GAAATCAGAGTAAGGTGCGG		WT	GAAATCAGAGTAAGGTGCGG	GAAATCAGAGTAAGGTGCGG		He	GAAATCAGAGTAAGGTGCGG	GAAATCAGAGTAAGGTG--G		Bi	GAAATCAGAGTAAGGTGTCGG	GAAATCAGAGTAA----CGG
5-265	He	GAAATCAGAGTAAGGTGCGG	GAAATCAGAGTAAGGT-CGG		He	GAAATCAGAGTAAGGTGCGG	GAAATCAGAGTAAGGTGTCGG		WT	GAAATCAGAGTAAGGTGCGG	GAAATCAGAGTAAGGTGCGG		He	GAAATCAGAGTAAGGTGCGG	GAAATCAGAGTAAGGTGTCGG		WT	GAAATCAGAGTAAGGTGCGG	GAAATCAGAGTAAGGTGCGG		Bi	GAAATCAGAGTAAGGTGTCGG	GAAATCAGAGTAA----CGG
5-266	He	GAAATCAGAGTAAGGTGCGG	GAAATCAGAGTAAGGT-CGG		He	GAAATCAGAGTAAGGTGCGG	GAAATCAGAGTAAGGTGTCGG		WT	GAAATCAGAGTAAGGTGCGG	GAAATCAGAGTAAGGTGCGG		He	GAAATCAGAGTAAGGTGCGG	GAAATCAGAGTAAGGTGTCGG		Ho	GAAATCAGAGTAAGGTG--G	GAAATCAGAGTAAGGTG--G		Bi	GAAATCAGAGTAAGGTGTCGG	GAAATCAGAGTAA----CGG
5-267	Ho	GAAATCAGAGTAAGGT-CGG	GAAATCAGAGTAAGGT-CGG		WT	GAAATCAGAGTAAGGTGCGG	GAAATCAGAGTAAGGTGCGG		WT	GAAATCAGAGTAAGGTGCGG	GAAATCAGAGTAAGGTGCGG		He	GAAATCAGAGTAAGGTGCGG	GAAATCAGAGTAAGGTGTCGG		He	GAAATCAGAGTAAGGTGCGG	GAAATCAGAGTAAGGTG--G		Ho	GAAATCAGAGTAAGGTGTCGG	GAAATCAGAGTAAGGTGTCGG
5-268	Ho	GAAATCAGAGTAAGGT-CGG	GAAATCAGAGTAAGGT-CGG		Ho	GAAATCAGAGTAAGGTGTCGG	GAAATCAGAGTAAGGTGTCGG		WT	GAAATCAGAGTAAGGTGCGG	GAAATCAGAGTAAGGTGCGG		Ho	GAAATCAGAGTAAGGTGTCGG	GAAATCAGAGTAAGGTGTCGG		WT	GAAATCAGAGTAAGGTGCGG	GAAATCAGAGTAAGGTGCGG		Bi	GAAATCAGAGTAAGGTGTCGG	GAAATCAGAGTAA----CGG
5-269	He	GAAATCAGAGTAAGGTGCGG	GAAATCAGAGTAAGGT-CGG		WT	GAAATCAGAGTAAGGTGCGG	GAAATCAGAGTAAGGTGCGG		WT	GAAATCAGAGTAAGGTGCGG	GAAATCAGAGTAAGGTGCGG		Ho	GAAATCAGAGTAAGGTGTCGG	GAAATCAGAGTAAGGTGTCGG		He	GAAATCAGAGTAAGGTGCGG	GAAATCAGAGTAAGGTG--G		Ho	GAAATCAGAGTAAGGTGTCGG	GAAATCAGAGTAAGGTGTCGG
5-270	Ho	GAAATCAGAGTAAGGT-CGG	GAAATCAGAGTAAGGT-CGG		He	GAAATCAGAGTAAGGTGCGG	GAAATCAGAGTAAGGTGTCGG		WT	GAAATCAGAGTAAGGTGCGG	GAAATCAGAGTAAGGTGCGG		He	GAAATCAGAGTAAGGTGCGG	GAAATCAGAGTAAGGTGTCGG		Ho	GAAATCAGAGTAAGGTG--G	GAAATCAGAGTAAGGTG--G		Bi	GAAATCAGAGTAAGGTGTCGG	GAAATCAGAGTAA----CGG
5-271	WT	GAAATCAGAGTAAGGTGCGG	GAAATCAGAGTAAGGTGCGG		Ho	GAAATCAGAGTAAGGTGTCGG	GAAATCAGAGTAAGGTGTCGG		WT	GAAATCAGAGTAAGGTGCGG	GAAATCAGAGTAAGGTGCGG		WT	GAAATCAGAGTAAGGTGCGG	GAAATCAGAGTAAGGTGCGG		WT	GAAATCAGAGTAAGGTGCGG	GAAATCAGAGTAAGGTGCGG		Ho	GAAATCAGAGTAA----CGG	GAAATCAGAGTAA----CGG
5-272	WT	GAAATCAGAGTAAGGTGCGG	GAAATCAGAGTAAGGTGCGG		He	GAAATCAGAGTAAGGTGCGG	GAAATCAGAGTAAGGTGTCGG		WT	GAAATCAGAGTAAGGTGCGG	GAAATCAGAGTAAGGTGCGG		He	GAAATCAGAGTAAGGTGCGG	GAAATCAGAGTAAGGTGTCGG		WT	GAAATCAGAGTAAGGTGCGG	GAAATCAGAGTAAGGTGCGG		Bi	GAAATCAGAGTAAGGTGTCGG	GAAATCAGAGTAA----CGG
5-273	Ho	GAAATCAGAGTAAGGT-CGG	GAAATCAGAGTAAGGT-CGG		Ho	GAAATCAGAGTAAGGTGTCGG	GAAATCAGAGTAAGGTGTCGG		WT	GAAATCAGAGTAAGGTGCGG	GAAATCAGAGTAAGGTGCGG		Ho	GAAATCAGAGTAAGGTGTCGG	GAAATCAGAGTAAGGTGTCGG		He	GAAATCAGAGTAAGGTGCGG	GAAATCAGAGTAAGGTG--G		Ho	GAAATCAGAGTAA----CGG	GAAATCAGAGTAA----CGG
5-274	Ho	GAAATCAGAGTAAGGT-CGG	GAAATCAGAGTAAGGT-CGG		He	GAAATCAGAGTAAGGTGCGG	GAAATCAGAGTAAGGTGTCGG		WT	GAAATCAGAGTAAGGTGCGG	GAAATCAGAGTAAGGTGCGG		He	GAAATCAGAGTAAGGTGCGG	GAAATCAGAGTAAGGTGTCGG		He	GAAATCAGAGTAAGGTGCGG	GAAATCAGAGTAAGGTG--G		Bi	GAAATCAGAGTAAGGTGTCGG	GAAATCAGAGTAA----CGG
5-275	WT	GAAATCAGAGTAAGGTGCGG	GAAATCAGAGTAAGGTGCGG		He	GAAATCAGAGTAAGGTGCGG	GAAATCAGAGTAAGGTGTCGG		WT	GAAATCAGAGTAAGGTGCGG	GAAATCAGAGTAAGGTGCGG		He	GAAATCAGAGTAAGGTGCGG	GAAATCAGAGTAAGGTGTCGG		He	GAAATCAGAGTAAGGTGCGG	GAAATCAGAGTAAGGTG--G		Bi	GAAATCAGAGTAAGGTGTCGG	GAAATCAGAGTAA----CGG
5-276	He	GAAATCAGAGTAAGGTGCGG	GAAATCAGAGTAAGGT-CGG		Ho	GAAATCAGAGTAAGGTGTCGG	GAAATCAGAGTAAGGTGTCGG		WT	GAAATCAGAGTAAGGTGCGG	GAAATCAGAGTAAGGTGCGG		He	GAAATCAGAGTAAGGTGCGG	GAAATCAGAGTAAGGTGTCGG		He	GAAATCAGAGTAAGGTGCGG	GAAATCAGAGTAAGGTG--G		Ho	GAAATCAGAGTAA----CGG	GAAATCAGAGTAA----CGG
5-277	He	GAAATCAGAGTAAGGTGCGG	GAAATCAGAGTAAGGT-CGG		WT	GAAATCAGAGTAAGGTGCGG	GAAATCAGAGTAAGGTGCGG		WT	GAAATCAGAGTAAGGTGCGG	GAAATCAGAGTAAGGTGCGG		WT	GAAATCAGAGTAAGGTGCGG	GAAATCAGAGTAAGGTGCGG		Ho	GAAATCAGAGTAAGGTG--G	GAAATCAGAGTAAGGTG--G		Ho	GAAATCAGAGTAAGGTGTCGG	GAAATCAGAGTAAGGTGTCGG
5-278	He	GAAATCAGAGTAAGGTGCGG	GAAATCAGAGTAAGGT-CGG		He	GAAATCAGAGTAAGGTGCGG	GAAATCAGAGTAAGGTGTCGG		WT	GAAATCAGAGTAAGGTGCGG	GAAATCAGAGTAAGGTGCGG		Ho	GAAATCAGAGTAAGGTGTCGG	GAAATCAGAGTAAGGTGTCGG		Ho	GAAATCAGAGTAAGGTG--G	GAAATCAGAGTAAGGTG--G		Bi	GAAATCAGAGTAAGGTGTCGG	GAAATCAGAGTAA----CGG
5-279	He	GAAATCAGAGTAAGGTGCGG	GAAATCAGAGTAAGGT-CGG		WT	GAAATCAGAGTAAGGTGCGG	GAAATCAGAGTAAGGTGCGG		WT	GAAATCAGAGTAAGGTGCGG	GAAATCAGAGTAAGGTGCGG		He	GAAATCAGAGTAAGGTGCGG	GAAATCAGAGTAAGGTGTCGG		Ho	GAAATCAGAGTAAGGTG--G	GAAATCAGAGTAAGGTG--G		Ho	GAAATCAGAGTAAGGTGTCGG	GAAATCAGAGTAAGGTGTCGG
5-280	Ho	GAAATCAGAGTAAGGT-CGG	GAAATCAGAGTAAGGT-CGG		WT	GAAATCAGAGTAAGGTGCGG	GAAATCAGAGTAAGGTGCGG		WT	GAAATCAGAGTAAGGTGCGG	GAAATCAGAGTAAGGTGCGG		Ho	GAAATCAGAGTAAGGTGTCGG	GAAATCAGAGTAAGGTGTCGG		WT	GAAATCAGAGTAAGGTGCGG	GAAATCAGAGTAAGGTGCGG		Ho	GAAATCAGAGTAAGGTGTCGG	GAAATCAGAGTAAGGTGTCGG
5-281	Ho	GAAATCAGAGTAAGGT-CGG	GAAATCAGAGTAAGGT-CGG		He	GAAATCAGAGTAAGGTGCGG	GAAATCAGAGTAAGGTGTCGG		WT	GAAATCAGAGTAAGGTGCGG	GAAATCAGAGTAAGGTGCGG		Ho	GAAATCAGAGTAAGGTGTCGG	GAAATCAGAGTAAGGTGTCGG		Ho	GAAATCAGAGTAAGGTG--G	GAAATCAGAGTAAGGTG--G		Bi	GAAATCAGAGTAAGGTGTCGG	GAAATCAGAGTAA----CGG
5-282	Ho	GAAATCAGAGTAAGGT-CGG	GAAATCAGAGTAAGGT-CGG		He	GAAATCAGAGTAAGGTGCGG	GAAATCAGAGTAAGGTGTCGG		WT	GAAATCAGAGTAAGGTGCGG	GAAATCAGAGTAAGGTGCGG		He	GAAATCAGAGTAAGGTGCGG	GAAATCAGAGTAAGGTGTCGG		WT	GAAATCAGAGTAAGGTGCGG	GAAATCAGAGTAAGGTGCGG		Bi	GAAATCAGAGTAAGGTGTCGG	GAAATCAGAGTAA----CGG
5-283	WT	GAAATCAGAGTAAGGTGCGG	GAAATCAGAGTAAGGTGCGG		He	GAAATCAGAGTAAGGTGCGG	GAAATCAGAGTAAGGTGTCGG		WT	GAAATCAGAGTAAGGTGCGG	GAAATCAGAGTAAGGTGCGG		Ho	GAAATCAGAGTAAGGTGTCGG	GAAATCAGAGTAAGGTGTCGG		WT	GAAATCAGAGTAAGGTGCGG	GAAATCAGAGTAAGGTGCGG		Bi	GAAATCAGAGTAAGGTGTCGG	GAAATCAGAGTAA----CGG
5-284	He	GAAATCAGAGTAAGGTGCGG	GAAATCAGAGTAAGGT-CGG		Ho	GAAATCAGAGTAAGGTGTCGG	GAAATCAGAGTAAGGTGTCGG		WT	GAAATCAGAGTAAGGTGCGG	GAAATCAGAGTAAGGTGCGG		He	GAAATCAGAGTAAGGTGCGG	GAAATCAGAGTAAGGTGTCGG		He	GAAATCAGAGTAAGGTGCGG	GAAATCAGAGTAAGGTG--G		Ho	GAAATCAGAGTAA----CGG	GAAATCAGAGTAA----CGG
5-285	WT	GAAATCAGAGTAAGGTGCGG	GAAATCAGAGTAAGGTGCGG		He	GAAATCAGAGTAAGGTGCGG	GAAATCAGAGTAAGGTGTCGG		WT	GAAATCAGAGTAAGGTGCGG	GAAATCAGAGTAAGGTGCGG		He	GAAATCAGAGTAAGGTGCGG	GAAATCAGAGTAAGGTGTCGG		WT	GAAATCAGAGTAAGGTGCGG	GAAATCAGAGTAAGGTGCGG		Bi	GAAATCAGAGTAAGGTGTCGG	GAAATCAGAGTAA----CGG
5-286	He	GAAATCAGAGTAAGGTGCGG	GAAATCAGAGTAAGGT-CGG		WT	GAAATCAGAGTAAGGTGCGG	GAAATCAGAGTAAGGTGCGG		WT	GAAATCAGAGTAAGGTGCGG	GAAATCAGAGTAAGGTGCGG		He	GAAATCAGAGTAAGGTGCGG	GAAATCAGAGTAAGGTGTCGG		WT	GAAATCAGAGTAAGGTGCGG	GAAATCAGAGTAAGGTGCGG		Ho	GAAATCAGAGTAAGGTGTCGG	GAAATCAGAGTAAGGTGTCGG
5-287	WT	GAAATCAGAGTAAGGTGCGG	GAAATCAGAGTAAGGTGCGG		He	GAAATCAGAGTAAGGTGCGG	GAAATCAGAGTAAGGTGTCGG		WT	GAAATCAGAGTAAGGTGCGG	GAAATCAGAGTAAGGTGCGG		WT	GAAATCAGAGTAAGGTGCGG	GAAATCAGAGTAAGGTGCGG		He	GAAATCAGAGTAAGGTGCGG	GAAATCAGAGTAAGGTG--G		Bi	GAAATCAGAGTAAGGTGTCGG	GAAATCAGAGTAA----CGG
5-288	WT	GAAATCAGAGTAAGGTGCGG	GAAATCAGAGTAAGGTGCGG		WT	GAAATCAGAGTAAGGTGCGG	GAAATCAGAGTAAGGTGCGG		WT	GAAATCAGAGTAAGGTGCGG	GAAATCAGAGTAAGGTGCGG		Ho	GAAATCAGAGTAAGGTGTCGG	GAAATCAGAGTAAGGTGTCGG		He	GAAATCAGAGTAAGGTGCGG	GAAATCAGAGTAAGGTG--G		Ho	GAAATCAGAGTAAGGTGTCGG	GAAATCAGAGTAAGGTGTCGG
5-289	He	GAAATCAGAGTAAGGTGCGG	GAAATCAGAGTAAGGT-CGG		He	GAAATCAGAGTAAGGTGCGG	GAAATCAGAGTAAGGTGTCGG		WT	GAAATCAGAGTAAGGTGCGG	GAAATCAGAGTAAGGTGCGG		WT	GAAATCAGAGTAAGGTGCGG	GAAATCAGAGTAAGGTGCGG		He	GAAATCAGAGTAAGGTGCGG	GAAATCAGAGTAAGGTG--G		Bi	GAAATCAGAGTAAGGTGTCGG	GAAATCAGAGTAA----CGG
5-290	Ho	GAAATCAGAGTAAGGT-CGG	GAAATCAGAGTAAGGT-CGG		He	GAAATCAGAGTAAGGTGCGG	GAAATCAGAGTAAGGTGTCGG		WT	GAAATCAGAGTAAGGTGCGG	GAAATCAGAGTAAGGTGCGG		He	GAAATCAGAGTAAGGTGCGG	GAAATCAGAGTAAGGTGTCGG		Ho	GAAATCAGAGTAAGGTG--G	GAAATCAGAGTAAGGTG--G		Bi	GAAATCAGAGTAAGGTGTCGG	GAAATCAGAGTAA----CGG
5-291	He	GAAATCAGAGTAAGGTGCGG	GAAATCAGAGTAAGGT-CGG		Ho	GAAATCAGAGTAAGGTGTCGG	GAAATCAGAGTAAGGTGTCGG		WT	GAAATCAGAGTAAGGTGCGG	GAAATCAGAGTAAGGTGCGG		WT	GAAATCAGAGTAAGGTGCGG	GAAATCAGAGTAAGGTGCGG		WT	GAAATCAGAGTAAGGTGCGG	GAAATCAGAGTAAGGTGCGG		Ho	GAAATCAGAGTAA----CGG	GAAATCAGAGTAA----CGG
5-292	He	GAAATCAGAGTAAGGTGCGG	GAAATCAGAGTAAGGT-CGG		WT	GAAATCAGAGTAAGGTGCGG	GAAATCAGAGTAAGGTGCGG		WT	GAAATCAGAGTAAGGTGCGG	GAAATCAGAGTAAGGTGCGG		WT	GAAATCAGAGTAAGGTGCGG	GAAATCAGAGTAAGGTGCGG		He	GAAATCAGAGTAAGGTGCGG	GAAATCAGAGTAAGGTG--G		Ho	GAAATCAGAGTAAGGTGTCGG	GAAATCAGAGTAAGGTGTCGG
5-293	WT	GAAATCAGAGTAAGGTGCGG	GAAATCAGAGTAAGGTGCGG		He	GAAATCAGAGTAAGGTGCGG	GAAATCAGAGTAAGGTGTCGG		WT	GAAATCAGAGTAAGGTGCGG	GAAATCAGAGTAAGGTGCGG		He	GAAATCAGAGTAAGGTGCGG	GAAATCAGAGTAAGGTGTCGG		Ho	GAAATCAGAGTAAGGTG--G	GAAATCAGAGTAAGGTG--G		Ho	GAAATCAGAGTAAGGTGTCGG	GAAATCAGAGTAAGGTGTCGG
5-294	Ho	GAAATCAGAGTAAGGT-CGG	GAAATCAGAGTAAGGT-CGG		He	GAAATCAGAGTAAGGTGCGG	GAAATCAGAGTAAGGTGTCGG		WT	GAAATCAGAGTAAGGTGCGG	GAAATCAGAGTAAGGTGCGG		WT	GAAATCAGAGTAAGGTGCGG	GAAATCAGAGTAAGGTGCGG		He	GAAATCAGAGTAAGGTGCGG	GAAATCAGAGTAAGGTG--G		Bi	GAAATCAGAGTAAGGTGTCGG	GAAATCAGAGTAA----CGG
5-295	Ho	GAAATCAGAGTAAGGT-CGG	GAAATCAGAGTAAGGT-CGG		Ho	GAAATCAGAGTAAGGTGTCGG	GAAATCAGAGTAAGGTGTCGG		WT	GAAATCAGAGTAAGGTGCGG	GAAATCAGAGTAAGGTGCGG		WT	GAAATCAGAGTAAGGTGCGG	GAAATCAGAGTAAGGTGCGG		He	GAAATCAGAGTAAGGTGCGG	GAAATCAGAGTAAGGTG--G		Ho	GAAATCAGAGTAA----CGG	GAAATCAGAGTAA----CGG
5-296	He	GAAATCAGAGTAAGGTGCGG	GAAATCAGAGTAAGGT-CGG		WT	GAAATCAGAGTAAGGTGCGG	GAAATCAGAGTAAGGTGCGG		WT	GAAATCAGAGTAAGGTGCGG	GAAATCAGAGTAAGGTGCGG		WT	GAAATCAGAGTAAGGTGCGG	GAAATCAGAGTAAGGTGCGG		WT	GAAATCAGAGTAAGGTGCGG	GAAATCAGAGTAAGGTGCGG		Ho	GAAATCAGAGTAAGGTGTCGG	GAAATCAGAGTAAGGTGTCGG
5-297	He	GAAATCAGAGTAAGGTGCGG	GAAATCAGAGTAAGGT-CGG		Ho	GAAATCAGAGTAAGGTGTCGG	GAAATCAGAGTAAGGTGTCGG		WT	GAAATCAGAGTAAGGTGCGG	GAAATCAGAGTAAGGTGCGG		He	GAAATCAGAGTAAGGTGCGG	GAAATCAGAGTAAGGTGTCGG		He	GAAATCAGAGTAAGGTGCGG	GAAATCAGAGTAAGGTG--G		Ho	GAAATCAGAGTAA----CGG	GAAATCAGAGTAA----CGG
5-298	Ho	GAAATCAGAGTAAGGT-CGG	GAAATCAGAGTAAGGT-CGG		He	GAAATCAGAGTAAGGTGCGG	GAAATCAGAGTAAGGTGTCGG		WT	GAAATCAGAGTAAGGTGCGG	GAAATCAGAGTAAGGTGCGG		He	GAAATCAGAGTAAGGTGCGG	GAAATCAGAGTAAGGTGTCGG		He	GAAATCAGAGTAAGGTGCGG	GAAATCAGAGTAAGGTG--G		Bi	GAAATCAGAGTAAGGTGTCGG	GAAATCAGAGTAA----CGG
5-299	He	GAAATCAGAGTAAGGTGCGG	GAAATCAGAGTAAGGT-CGG		Ho	GAAATCAGAGTAAGGTGTCGG	GAAATCAGAGTAAGGTGTCGG		WT	GAAATCAGAGTAAGGTGCGG	GAAATCAGAGTAAGGTGCGG		He	GAAATCAGAGTAAGGTGCGG	GAAATCAGAGTAAGGTGTCGG		He	GAAATCAGAGTAAGGTGCGG	GAAATCAGAGTAAGGTG--G		Ho	GAAATCAGAGTAA----CGG	GAAATCAGAGTAA----CGG
5-300	He	GAAATCAGAGTAAGGTGCGG	GAAATCAGAGTAAGGT-CGG		WT	GAAATCAGAGTAAGGTGCGG	GAAATCAGAGTAAGGTGCGG		WT	GAAATCAGAGTAAGGTGCGG	GAAATCAGAGTAAGGTGCGG		WT	GAAATCAGAGTAAGGTGCGG	GAAATCAGAGTAAGGTGCGG		He	GAAATCAGAGTAAGGTGCGG	GAAATCAGAGTAAGGTG--G		Ho	GAAATCAGAGTAAGGTGTCGG	GAAATCAGAGTAAGGTGTCGG
5-301	WT	GAAATCAGAGTAAGGTGCGG	GAAATCAGAGTAAGGTGCGG		Ho	GAAATCAGAGTAAGGTGTCGG	GAAATCAGAGTAAGGTGTCGG		WT	GAAATCAGAGTAAGGTGCGG	GAAATCAGAGTAAGGTGCGG		Ho	GAAATCAGAGTAAGGTGTCGG	GAAATCAGAGTAAGGTGTCGG		He	GAAATCAGAGTAAGGTGCGG	GAAATCAGAGTAAGGTG--G		Ho	GAAATCAGAGTAA----CGG	GAAATCAGAGTAA----CGG
5-302	He	GAAATCAGAGTAAGGTGCGG	GAAATCAGAGTAAGGT-CGG		He	GAAATCAGAGTAAGGTGCGG	GAAATCAGAGTAAGGTGTCGG		WT	GAAATCAGAGTAAGGTGCGG	GAAATCAGAGTAAGGTGCGG		He	GAAATCAGAGTAAGGTGCGG	GAAATCAGAGTAAGGTGTCGG		He	GAAATCAGAGTAAGGTGCGG	GAAATCAGAGTAAGGTG--G		Bi	GAAATCAGAGTAAGGTGTCGG	GAAATCAGAGTAA----CGG
5-303	He	GAAATCAGAGTAAGGTGCGG	GAAATCAGAGTAAGGT-CGG		WT	GAAATCAGAGTAAGGTGCGG	GAAATCAGAGTAAGGTGCGG		WT	GAAATCAGAGTAAGGTGCGG	GAAATCAGAGTAAGGTGCGG		WT	GAAATCAGAGTAAGGTGCGG	GAAATCAGAGTAAGGTGCGG		He	GAAATCAGAGTAAGGTGCGG	GAAATCAGAGTAAGGTG--G		Ho	GAAATCAGAGTAAGGTGTCGG	GAAATCAGAGTAAGGTGTCGG
5-304	WT	GAAATCAGAGTAAGGTGCGG	GAAATCAGAGTAAGGTGCGG		Ho	GAAATCAGAGTAAGGTGTCGG	GAAATCAGAGTAAGGTGTCGG		WT	GAAATCAGAGTAAGGTGCGG	GAAATCAGAGTAAGGTGCGG		He	GAAATCAGAGTAAGGTGCGG	GAAATCAGAGTAAGGTGTCGG		He	GAAATCAGAGTAAGGTGCGG	GAAATCAGAGTAAGGTG--G		Ho	GAAATCAGAGTAA----CGG	GAAATCAGAGTAA----CGG
5-305	WT	GAAATCAGAGTAAGGTGCGG	GAAATCAGAGTAAGGTGCGG		He	GAAATCAGAGTAAGGTGCGG	GAAATCAGAGTAAGGTGTCGG		WT	GAAATCAGAGTAAGGTGCGG	GAAATCAGAGTAAGGTGCGG		WT	GAAATCAGAGTAAGGTGCGG	GAAATCAGAGTAAGGTGCGG		WT	GAAATCAGAGTAAGGTGCGG	GAAATCAGAGTAAGGTGCGG		Bi	GAAATCAGAGTAAGGTGTCGG	GAAATCAGAGTAA----CGG
5-306	He	GAAATCAGAGTAAGGTGCGG	GAAATCAGAGTAAGGT-CGG		He	GAAATCAGAGTAAGGTGCGG	GAAATCAGAGTAAGGTGTCGG		WT	GAAATCAGAGTAAGGTGCGG	GAAATCAGAGTAAGGTGCGG		He	GAAATCAGAGTAAGGTGCGG	GAAATCAGAGTAAGGTGTCGG		He	GAAATCAGAGTAAGGTGCGG	GAAATCAGAGTAAGGTG--G		Ho	GAAATCAGAGTAA----CGG	GAAATCAGAGTAA----CGG
5-307	WT	GAAATCAGAGTAAGGTGCGG	GAAATCAGAGTAAGGTGCGG		Ho	GAAATCAGAGTAAGGTGTCGG	GAAATCAGAGTAAGGTGTCGG		WT	GAAATCAGAGTAAGGTGCGG	GAAATCAGAGTAAGGTGCGG		Ho	GAAATCAGAGTAAGGTGTCGG	GAAATCAGAGTAAGGTGTCGG		Ho	GAAATCAGAGTAAGGTG--G	GAAATCAGAGTAAGGTG--G		Ho	GAAATCAGAGTAA----CGG	GAAATCAGAGTAA----CGG
5-308	WT	GAAATCAGAGTAAGGTGCGG	GAAATCAGAGTAAGGTGCGG		WT	GAAATCAGAGTAAGGTGCGG	GAAATCAGAGTAAGGTGCGG		WT	GAAATCAGAGTAAGGTGCGG	GAAATCAGAGTAAGGTGCGG		He	GAAATCAGAGTAAGGTGCGG	GAAATCAGAGTAAGGTGTCGG		Ho	GAAATCAGAGTAAGGTG--G	GAAATCAGAGTAAGGTG--G		Ho	GAAATCAGAGTAAGGTGTCGG	GAAATCAGAGTAAGGTGTCGG
5-309	He	GAAATCAGAGTAAGGTGCGG	GAAATCAGAGTAAGGT-CGG		WT	GAAATCAGAGTAAGGTGCGG	GAAATCAGAGTAAGGTGCGG		WT	GAAATCAGAGTAAGGTGCGG	GAAATCAGAGTAAGGTGCGG		Ho	GAAATCAGAGTAAGGTGTCGG	GAAATCAGAGTAAGGTGTCGG		WT	GAAATCAGAGTAAGGTGCGG	GAAATCAGAGTAAGGTGCGG		Ho	GAAATCAGAGTAAGGTGTCGG	GAAATCAGAGTAAGGTGTCGG
5-310	He	GAAATCAGAGTAAGGTGCGG	GAAATCAGAGTAAGGT-CGG		Ho	GAAATCAGAGTAAGGTGTCGG	GAAATCAGAGTAAGGTGTCGG		WT	GAAATCAGAGTAAGGTGCGG	GAAATCAGAGTAAGGTGCGG		WT	GAAATCAGAGTAAGGTGCGG	GAAATCAGAGTAAGGTGCGG		Ho	GAAATCAGAGTAAGGTG--G	GAAATCAGAGTAAGGTG--G		Ho	GAAATCAGAGTAA----CGG	GAAATCAGAGTAA----CGG
5-311	He	GAAATCAGAGTAAGGTGCGG	GAAATCAGAGTAAGGT-CGG		Ho	GAAATCAGAGTAAGGTGTCGG	GAAATCAGAGTAAGGTGTCGG		WT	GAAATCAGAGTAAGGTGCGG	GAAATCAGAGTAAGGTGCGG		Ho	GAAATCAGAGTAAGGTGTCGG	GAAATCAGAGTAAGGTGTCGG		He	GAAATCAGAGTAAGGTGCGG	GAAATCAGAGTAAGGTG--G		Ho	GAAATCAGAGTAA----CGG	GAAATCAGAGTAA----CGG
5-312	He	GAAATCAGAGTAAGGTGCGG	GAAATCAGAGTAAGGT-CGG		He	GAAATCAGAGTAAGGTGCGG	GAAATCAGAGTAAGGTGTCGG		WT	GAAATCAGAGTAAGGTGCGG	GAAATCAGAGTAAGGTGCGG		He	GAAATCAGAGTAAGGTGCGG	GAAATCAGAGTAAGGTGTCGG		Ho	GAAATCAGAGTAAGGTG--G	GAAATCAGAGTAAGGTG--G		Bi	GAAATCAGAGTAAGGTGTCGG	GAAATCAGAGTAA----CGG
5-313	He	GAAATCAGAGTAAGGTGCGG	GAAATCAGAGTAAGGT-CGG		He	GAAATCAGAGTAAGGTGCGG	GAAATCAGAGTAAGGTGTCGG		WT	GAAATCAGAGTAAGGTGCGG	GAAATCAGAGTAAGGTGCGG		WT	GAAATCAGAGTAAGGTGCGG	GAAATCAGAGTAAGGTGCGG		Ho	GAAATCAGAGTAAGGTG--G	GAAATCAGAGTAAGGTG--G		Bi	GAAATCAGAGTAAGGTGTCGG	GAAATCAGAGTAA----CGG
5-314	Ho	GAAATCAGAGTAAGGT-CGG	GAAATCAGAGTAAGGT-CGG		WT	GAAATCAGAGTAAGGTGCGG	GAAATCAGAGTAAGGTGCGG		WT	GAAATCAGAGTAAGGTGCGG	GAAATCAGAGTAAGGTGCGG		He	GAAATCAGAGTAAGGTGCGG	GAAATCAGAGTAAGGTGTCGG		He	GAAATCAGAGTAAGGTGCGG	GAAATCAGAGTAAGGTG--G		Ho	GAAATCAGAGTAAGGTGTCGG	GAAATCAGAGTAAGGTGTCGG
5-315	Ho	GAAATCAGAGTAAGGT-CGG	GAAATCAGAGTAAGGT-CGG		WT	GAAATCAGAGTAAGGTGCGG	GAAATCAGAGTAAGGTGCGG		WT	GAAATCAGAGTAAGGTGCGG	GAAATCAGAGTAAGGTGCGG		WT	GAAATCAGAGTAAGGTGCGG	GAAATCAGAGTAAGGTGCGG		Ho	GAAATCAGAGTAAGGTG--G	GAAATCAGAGTAAGGTG--G		Ho	GAAATCAGAGTAAGGTGTCGG	GAAATCAGAGTAAGGTGTCGG
5-316	Ho	GAAATCAGAGTAAGGT-CGG	GAAATCAGAGTAAGGT-CGG		He	GAAATCAGAGTAAGGTGCGG	GAAATCAGAGTAAGGTGTCGG		WT	GAAATCAGAGTAAGGTGCGG	GAAATCAGAGTAAGGTGCGG		He	GAAATCAGAGTAAGGTGCGG	GAAATCAGAGTAAGGTGTCGG		He	GAAATCAGAGTAAGGTGCGG	GAAATCAGAGTAAGGTG--G		Bi	GAAATCAGAGTAAGGTGTCGG	GAAATCAGAGTAA----CGG
5-317	He	GAAATCAGAGTAAGGTGCGG	GAAATCAGAGTAAGGT-CGG		He	GAAATCAGAGTAAGGTGCGG	GAAATCAGAGTAAGGTGTCGG		WT	GAAATCAGAGTAAGGTGCGG	GAAATCAGAGTAAGGTGCGG		WT	GAAATCAGAGTAAGGTGCGG	GAAATCAGAGTAAGGTGCGG		He	GAAATCAGAGTAAGGTGCGG	GAAATCAGAGTAAGGTG--G		Bi	GAAATCAGAGTAAGGTGTCGG	GAAATCAGAGTAA----CGG
5-318	Ho	GAAATCAGAGTAAGGT-CGG	GAAATCAGAGTAAGGT-CGG		Ho	GAAATCAGAGTAAGGTGTCGG	GAAATCAGAGTAAGGTGTCGG		WT	GAAATCAGAGTAAGGTGCGG	GAAATCAGAGTAAGGTGCGG		WT	GAAATCAGAGTAAGGTGCGG	GAAATCAGAGTAAGGTGCGG		He	GAAATCAGAGTAAGGTGCGG	GAAATCAGAGTAAGGTG--G		Ho	GAAATCAGAGTAA----CGG	GAAATCAGAGTAA----CGG
5-319	He	GAAATCAGAGTAAGGTGCGG	GAAATCAGAGTAAGGT-CGG		WT	GAAATCAGAGTAAGGTGCGG	GAAATCAGAGTAAGGTGCGG		WT	GAAATCAGAGTAAGGTGCGG	GAAATCAGAGTAAGGTGCGG		He	GAAATCAGAGTAAGGTGCGG	GAAATCAGAGTAAGGTGTCGG		He	GAAATCAGAGTAAGGTGCGG	GAAATCAGAGTAAGGTG--G		Ho	GAAATCAGAGTAAGGTGTCGG	GAAATCAGAGTAAGGTGTCGG
5-320	He	GAAATCAGAGTAAGGTGCGG	GAAATCAGAGTAAGGT-CGG		He	GAAATCAGAGTAAGGTGCGG	GAAATCAGAGTAAGGTGTCGG		WT	GAAATCAGAGTAAGGTGCGG	GAAATCAGAGTAAGGTGCGG		WT	GAAATCAGAGTAAGGTGCGG	GAAATCAGAGTAAGGTGCGG		WT	GAAATCAGAGTAAGGTGCGG	GAAATCAGAGTAAGGTGCGG		Bi	GAAATCAGAGTAAGGTGTCGG	GAAATCAGAGTAA----CGG
5-321	Ho	GAAATCAGAGTAAGGT-CGG	GAAATCAGAGTAAGGT-CGG		He	GAAATCAGAGTAAGGTGCGG	GAAATCAGAGTAAGGTGTCGG		WT	GAAATCAGAGTAAGGTGCGG	GAAATCAGAGTAAGGTGCGG		He	GAAATCAGAGTAAGGTGCGG	GAAATCAGAGTAAGGTGTCGG		WT	GAAATCAGAGTAAGGTGCGG	GAAATCAGAGTAAGGTGCGG		Bi	GAAATCAGAGTAAGGTGTCGG	GAAATCAGAGTAA----CGG
5-322	He	GAAATCAGAGTAAGGTGCGG	GAAATCAGAGTAAGGT-CGG		He	GAAATCAGAGTAAGGTGCGG	GAAATCAGAGTAAGGTGTCGG		WT	GAAATCAGAGTAAGGTGCGG	GAAATCAGAGTAAGGTGCGG		He	GAAATCAGAGTAAGGTGCGG	GAAATCAGAGTAAGGTGTCGG		WT	GAAATCAGAGTAAGGTGCGG	GAAATCAGAGTAAGGTGCGG		Bi	GAAATCAGAGTAAGGTGTCGG	GAAATCAGAGTAA----CGG
5-323	He	GAAATCAGAGTAAGGTGCGG	GAAATCAGAGTAAGGT-CGG		He	GAAATCAGAGTAAGGTGCGG	GAAATCAGAGTAAGGTGTCGG		WT	GAAATCAGAGTAAGGTGCGG	GAAATCAGAGTAAGGTGCGG		Ho	GAAATCAGAGTAAGGTGTCGG	GAAATCAGAGTAAGGTGTCGG		WT	GAAATCAGAGTAAGGTGCGG	GAAATCAGAGTAAGGTGCGG		Bi	GAAATCAGAGTAAGGTGTCGG	GAAATCAGAGTAA----CGG
5-324	WT	GAAATCAGAGTAAGGTGCGG	GAAATCAGAGTAAGGTGCGG		Ho	GAAATCAGAGTAAGGTGTCGG	GAAATCAGAGTAAGGTGTCGG		WT	GAAATCAGAGTAAGGTGCGG	GAAATCAGAGTAAGGTGCGG		He	GAAATCAGAGTAAGGTGCGG	GAAATCAGAGTAAGGTGTCGG		WT	GAAATCAGAGTAAGGTGCGG	GAAATCAGAGTAAGGTGCGG		Ho	GAAATCAGAGTAA----CGG	GAAATCAGAGTAA----CGG
5-325	He	GAAATCAGAGTAAGGTGCGG	GAAATCAGAGTAAGGT-CGG		Ho	GAAATCAGAGTAAGGTGTCGG	GAAATCAGAGTAAGGTGTCGG		WT	GAAATCAGAGTAAGGTGCGG	GAAATCAGAGTAAGGTGCGG		He	GAAATCAGAGTAAGGTGCGG	GAAATCAGAGTAAGGTGTCGG		WT	GAAATCAGAGTAAGGTGCGG	GAAATCAGAGTAAGGTGCGG		Ho	GAAATCAGAGTAA----CGG	GAAATCAGAGTAA----CGG
5-326	Ho	GAAATCAGAGTAAGGT-CGG	GAAATCAGAGTAAGGT-CGG		WT	GAAATCAGAGTAAGGTGCGG	GAAATCAGAGTAAGGTGCGG		WT	GAAATCAGAGTAAGGTGCGG	GAAATCAGAGTAAGGTGCGG		He	GAAATCAGAGTAAGGTGCGG	GAAATCAGAGTAAGGTGTCGG		Ho	GAAATCAGAGTAAGGTG--G	GAAATCAGAGTAAGGTG--G		Ho	GAAATCAGAGTAAGGTGTCGG	GAAATCAGAGTAAGGTGTCGG
5-327	WT	GAAATCAGAGTAAGGTGCGG	GAAATCAGAGTAAGGTGCGG		He	GAAATCAGAGTAAGGTGCGG	GAAATCAGAGTAAGGTGTCGG		WT	GAAATCAGAGTAAGGTGCGG	GAAATCAGAGTAAGGTGCGG		Ho	GAAATCAGAGTAAGGTGTCGG	GAAATCAGAGTAAGGTGTCGG		Ho	GAAATCAGAGTAAGGTG--G	GAAATCAGAGTAAGGTG--G		Bi	GAAATCAGAGTAAGGTGTCGG	GAAATCAGAGTAA----CGG
5-328	He	GAAATCAGAGTAAGGTGCGG	GAAATCAGAGTAAGGT-CGG		He	GAAATCAGAGTAAGGTGCGG	GAAATCAGAGTAAGGTGTCGG		WT	GAAATCAGAGTAAGGTGCGG	GAAATCAGAGTAAGGTGCGG		He	GAAATCAGAGTAAGGTGCGG	GAAATCAGAGTAAGGTGTCGG		He	GAAATCAGAGTAAGGTGCGG	GAAATCAGAGTAAGGTG--G		Bi	GAAATCAGAGTAAGGTGTCGG	GAAATCAGAGTAA----CGG
5-329	Ho	GAAATCAGAGTAAGGT-CGG	GAAATCAGAGTAAGGT-CGG		WT	GAAATCAGAGTAAGGTGCGG	GAAATCAGAGTAAGGTGCGG		WT	GAAATCAGAGTAAGGTGCGG	GAAATCAGAGTAAGGTGCGG		WT	GAAATCAGAGTAAGGTGCGG	GAAATCAGAGTAAGGTGCGG		WT	GAAATCAGAGTAAGGTGCGG	GAAATCAGAGTAAGGTGCGG		Ho	GAAATCAGAGTAAGGTGTCGG	GAAATCAGAGTAAGGTGTCGG
5-330	Ho	GAAATCAGAGTAAGGT-CGG	GAAATCAGAGTAAGGT-CGG		He	GAAATCAGAGTAAGGTGCGG	GAAATCAGAGTAAGGTGTCGG		WT	GAAATCAGAGTAAGGTGCGG	GAAATCAGAGTAAGGTGCGG		Ho	GAAATCAGAGTAAGGTGTCGG	GAAATCAGAGTAAGGTGTCGG		Ho	GAAATCAGAGTAAGGTG--G	GAAATCAGAGTAAGGTG--G		Bi	GAAATCAGAGTAAGGTGTCGG	GAAATCAGAGTAA----CGG
5-331	He	GAAATCAGAGTAAGGTGCGG	GAAATCAGAGTAAGGT-CGG		WT	GAAATCAGAGTAAGGTGCGG	GAAATCAGAGTAAGGTGCGG		WT	GAAATCAGAGTAAGGTGCGG	GAAATCAGAGTAAGGTGCGG		Ho	GAAATCAGAGTAAGGTGTCGG	GAAATCAGAGTAAGGTGTCGG		He	GAAATCAGAGTAAGGTGCGG	GAAATCAGAGTAAGGTG--G		Ho	GAAATCAGAGTAAGGTGTCGG	GAAATCAGAGTAAGGTGTCGG
5-332	He	GAAATCAGAGTAAGGTGCGG	GAAATCAGAGTAAGGT-CGG		He	GAAATCAGAGTAAGGTGCGG	GAAATCAGAGTAAGGTGTCGG		WT	GAAATCAGAGTAAGGTGCGG	GAAATCAGAGTAAGGTGCGG		WT	GAAATCAGAGTAAGGTGCGG	GAAATCAGAGTAAGGTGCGG		Ho	GAAATCAGAGTAAGGTG--G	GAAATCAGAGTAAGGTG--G		Bi	GAAATCAGAGTAAGGTGTCGG	GAAATCAGAGTAA----CGG
5-333	He	GAAATCAGAGTAAGGTGCGG	GAAATCAGAGTAAGGT-CGG		WT	GAAATCAGAGTAAGGTGCGG	GAAATCAGAGTAAGGTGCGG		WT	GAAATCAGAGTAAGGTGCGG	GAAATCAGAGTAAGGTGCGG		WT	GAAATCAGAGTAAGGTGCGG	GAAATCAGAGTAAGGTGCGG		He	GAAATCAGAGTAAGGTGCGG	GAAATCAGAGTAAGGTG--G		Ho	GAAATCAGAGTAAGGTGTCGG	GAAATCAGAGTAAGGTGTCGG
5-334	WT	GAAATCAGAGTAAGGTGCGG	GAAATCAGAGTAAGGTGCGG		WT	GAAATCAGAGTAAGGTGCGG	GAAATCAGAGTAAGGTGCGG		WT	GAAATCAGAGTAAGGTGCGG	GAAATCAGAGTAAGGTGCGG		WT	GAAATCAGAGTAAGGTGCGG	GAAATCAGAGTAAGGTGCGG		WT	GAAATCAGAGTAAGGTGCGG	GAAATCAGAGTAAGGTGCGG		Ho	GAAATCAGAGTAAGGTGTCGG	GAAATCAGAGTAAGGTGTCGG
5-335	He	GAAATCAGAGTAAGGTGCGG	GAAATCAGAGTAAGGT-CGG		WT	GAAATCAGAGTAAGGTGCGG	GAAATCAGAGTAAGGTGCGG		WT	GAAATCAGAGTAAGGTGCGG	GAAATCAGAGTAAGGTGCGG		WT	GAAATCAGAGTAAGGTGCGG	GAAATCAGAGTAAGGTGCGG		He	GAAATCAGAGTAAGGTGCGG	GAAATCAGAGTAAGGTG--G		Ho	GAAATCAGAGTAAGGTGTCGG	GAAATCAGAGTAAGGTGTCGG
5-336	Ho	GAAATCAGAGTAAGGT-CGG	GAAATCAGAGTAAGGT-CGG		He	GAAATCAGAGTAAGGTGCGG	GAAATCAGAGTAAGGTGTCGG		WT	GAAATCAGAGTAAGGTGCGG	GAAATCAGAGTAAGGTGCGG		He	GAAATCAGAGTAAGGTGCGG	GAAATCAGAGTAAGGTGTCGG		He	GAAATCAGAGTAAGGTGCGG	GAAATCAGAGTAAGGTG--G		Bi	GAAATCAGAGTAAGGTGTCGG	GAAATCAGAGTAA----CGG
5-337	Ho	GAAATCAGAGTAAGGT-CGG	GAAATCAGAGTAAGGT-CGG		He	GAAATCAGAGTAAGGTGCGG	GAAATCAGAGTAAGGTGTCGG		WT	GAAATCAGAGTAAGGTGCGG	GAAATCAGAGTAAGGTGCGG		He	GAAATCAGAGTAAGGTGCGG	GAAATCAGAGTAAGGTGTCGG		He	GAAATCAGAGTAAGGTGCGG	GAAATCAGAGTAAGGTG--G		Bi	GAAATCAGAGTAAGGTGTCGG	GAAATCAGAGTAA----CGG
5-338	He	GAAATCAGAGTAAGGTGCGG	GAAATCAGAGTAAGGT-CGG		WT	GAAATCAGAGTAAGGTGCGG	GAAATCAGAGTAAGGTGCGG		WT	GAAATCAGAGTAAGGTGCGG	GAAATCAGAGTAAGGTGCGG		He	GAAATCAGAGTAAGGTGCGG	GAAATCAGAGTAAGGTGTCGG		He	GAAATCAGAGTAAGGTGCGG	GAAATCAGAGTAAGGTG--G		Ho	GAAATCAGAGTAAGGTGTCGG	GAAATCAGAGTAAGGTGTCGG
5-339	WT	GAAATCAGAGTAAGGTGCGG	GAAATCAGAGTAAGGTGCGG		He	GAAATCAGAGTAAGGTGCGG	GAAATCAGAGTAAGGTGTCGG		WT	GAAATCAGAGTAAGGTGCGG	GAAATCAGAGTAAGGTGCGG		He	GAAATCAGAGTAAGGTGCGG	GAAATCAGAGTAAGGTGTCGG		Ho	GAAATCAGAGTAAGGTG--G	GAAATCAGAGTAAGGTG--G		Bi	GAAATCAGAGTAAGGTGTCGG	GAAATCAGAGTAA----CGG
5-340	He	GAAATCAGAGTAAGGTGCGG	GAAATCAGAGTAAGGT-CGG		Ho	GAAATCAGAGTAAGGTGTCGG	GAAATCAGAGTAAGGTGTCGG		WT	GAAATCAGAGTAAGGTGCGG	GAAATCAGAGTAAGGTGCGG		Ho	GAAATCAGAGTAAGGTGTCGG	GAAATCAGAGTAAGGTGTCGG		Ho	GAAATCAGAGTAAGGTG--G	GAAATCAGAGTAAGGTG--G		Ho	GAAATCAGAGTAA----CGG	GAAATCAGAGTAA----CGG
5-341	Ho	GAAATCAGAGTAAGGT-CGG	GAAATCAGAGTAAGGT-CGG		He	GAAATCAGAGTAAGGTGCGG	GAAATCAGAGTAAGGTGTCGG		WT	GAAATCAGAGTAAGGTGCGG	GAAATCAGAGTAAGGTGCGG		He	GAAATCAGAGTAAGGTGCGG	GAAATCAGAGTAAGGTGTCGG		He	GAAATCAGAGTAAGGTGCGG	GAAATCAGAGTAAGGTG--G		Bi	GAAATCAGAGTAAGGTGTCGG	GAAATCAGAGTAA----CGG
5-342	WT	GAAATCAGAGTAAGGTGCGG	GAAATCAGAGTAAGGTGCGG		Ho	GAAATCAGAGTAAGGTGTCGG	GAAATCAGAGTAAGGTGTCGG		WT	GAAATCAGAGTAAGGTGCGG	GAAATCAGAGTAAGGTGCGG		He	GAAATCAGAGTAAGGTGCGG	GAAATCAGAGTAAGGTGTCGG		Ho	GAAATCAGAGTAAGGTG--G	GAAATCAGAGTAAGGTG--G		Ho	GAAATCAGAGTAA----CGG	GAAATCAGAGTAA----CGG
5-343	He	GAAATCAGAGTAAGGTGCGG	GAAATCAGAGTAAGGT-CGG		He	GAAATCAGAGTAAGGTGCGG	GAAATCAGAGTAAGGTGTCGG		WT	GAAATCAGAGTAAGGTGCGG	GAAATCAGAGTAAGGTGCGG		WT	GAAATCAGAGTAAGGTGCGG	GAAATCAGAGTAAGGTGCGG		He	GAAATCAGAGTAAGGTGCGG	GAAATCAGAGTAAGGTG--G		Bi	GAAATCAGAGTAAGGTGTCGG	GAAATCAGAGTAA----CGG
5-344	He	GAAATCAGAGTAAGGTGCGG	GAAATCAGAGTAAGGT-CGG		He	GAAATCAGAGTAAGGTGCGG	GAAATCAGAGTAAGGTGTCGG		WT	GAAATCAGAGTAAGGTGCGG	GAAATCAGAGTAAGGTGCGG		He	GAAATCAGAGTAAGGTGCGG	GAAATCAGAGTAAGGTGTCGG		He	GAAATCAGAGTAAGGTGCGG	GAAATCAGAGTAAGGTG--G		Bi	GAAATCAGAGTAAGGTGTCGG	GAAATCAGAGTAA----CGG
5-345	He	GAAATCAGAGTAAGGTGCGG	GAAATCAGAGTAAGGT-CGG		He	GAAATCAGAGTAAGGTGCGG	GAAATCAGAGTAAGGTGTCGG		WT	GAAATCAGAGTAAGGTGCGG	GAAATCAGAGTAAGGTGCGG		WT	GAAATCAGAGTAAGGTGCGG	GAAATCAGAGTAAGGTGCGG		He	GAAATCAGAGTAAGGTGCGG	GAAATCAGAGTAAGGTG--G		Bi	GAAATCAGAGTAAGGTGTCGG	GAAATCAGAGTAA----CGG
5-346	Ho	GAAATCAGAGTAAGGT-CGG	GAAATCAGAGTAAGGT-CGG		Ho	GAAATCAGAGTAAGGTGTCGG	GAAATCAGAGTAAGGTGTCGG		WT	GAAATCAGAGTAAGGTGCGG	GAAATCAGAGTAAGGTGCGG		He	GAAATCAGAGTAAGGTGCGG	GAAATCAGAGTAAGGTGTCGG		He	GAAATCAGAGTAAGGTGCGG	GAAATCAGAGTAAGGTG--G		Ho	GAAATCAGAGTAA----CGG	GAAATCAGAGTAA----CGG
5-347	He	GAAATCAGAGTAAGGTGCGG	GAAATCAGAGTAAGGT-CGG		He	GAAATCAGAGTAAGGTGCGG	GAAATCAGAGTAAGGTGTCGG		WT	GAAATCAGAGTAAGGTGCGG	GAAATCAGAGTAAGGTGCGG		He	GAAATCAGAGTAAGGTGCGG	GAAATCAGAGTAAGGTGTCGG		He	GAAATCAGAGTAAGGTGCGG	GAAATCAGAGTAAGGTG--G		Bi	GAAATCAGAGTAAGGTGTCGG	GAAATCAGAGTAA----CGG
5-348	He	GAAATCAGAGTAAGGTGCGG	GAAATCAGAGTAAGGT-CGG		He	GAAATCAGAGTAAGGTGCGG	GAAATCAGAGTAAGGTGTCGG		WT	GAAATCAGAGTAAGGTGCGG	GAAATCAGAGTAAGGTGCGG		He	GAAATCAGAGTAAGGTGCGG	GAAATCAGAGTAAGGTGTCGG		He	GAAATCAGAGTAAGGTGCGG	GAAATCAGAGTAAGGTG--G		Bi	GAAATCAGAGTAAGGTGTCGG	GAAATCAGAGTAA----CGG
5-349	He	GAAATCAGAGTAAGGTGCGG	GAAATCAGAGTAAGGT-CGG		WT	GAAATCAGAGTAAGGTGCGG	GAAATCAGAGTAAGGTGCGG		WT	GAAATCAGAGTAAGGTGCGG	GAAATCAGAGTAAGGTGCGG		He	GAAATCAGAGTAAGGTGCGG	GAAATCAGAGTAAGGTGTCGG		He	GAAATCAGAGTAAGGTGCGG	GAAATCAGAGTAAGGTG--G		Ho	GAAATCAGAGTAAGGTGTCGG	GAAATCAGAGTAAGGTGTCGG
5-350	He	GAAATCAGAGTAAGGTGCGG	GAAATCAGAGTAAGGT-CGG		He	GAAATCAGAGTAAGGTGCGG	GAAATCAGAGTAAGGTGTCGG		WT	GAAATCAGAGTAAGGTGCGG	GAAATCAGAGTAAGGTGCGG		He	GAAATCAGAGTAAGGTGCGG	GAAATCAGAGTAAGGTGTCGG		He	GAAATCAGAGTAAGGTGCGG	GAAATCAGAGTAAGGTG--G		Bi	GAAATCAGAGTAAGGTGTCGG	GAAATCAGAGTAA----CGG
5-351	He	GAAATCAGAGTAAGGTGCGG	GAAATCAGAGTAAGGT-CGG		WT	GAAATCAGAGTAAGGTGCGG	GAAATCAGAGTAAGGTGCGG		WT	GAAATCAGAGTAAGGTGCGG	GAAATCAGAGTAAGGTGCGG		Ho	GAAATCAGAGTAAGGTGTCGG	GAAATCAGAGTAAGGTGTCGG		He	GAAATCAGAGTAAGGTGCGG	GAAATCAGAGTAAGGTG--G		Ho	GAAATCAGAGTAAGGTGTCGG	GAAATCAGAGTAAGGTGTCGG
5-352	Ho	GAAATCAGAGTAAGGT-CGG	GAAATCAGAGTAAGGT-CGG		He	GAAATCAGAGTAAGGTGCGG	GAAATCAGAGTAAGGTGTCGG		WT	GAAATCAGAGTAAGGTGCGG	GAAATCAGAGTAAGGTGCGG		He	GAAATCAGAGTAAGGTGCGG	GAAATCAGAGTAAGGTGTCGG		He	GAAATCAGAGTAAGGTGCGG	GAAATCAGAGTAAGGTG--G		Bi	GAAATCAGAGTAAGGTGTCGG	GAAATCAGAGTAA----CGG
5-353	Ho	GAAATCAGAGTAAGGT-CGG	GAAATCAGAGTAAGGT-CGG		WT	GAAATCAGAGTAAGGTGCGG	GAAATCAGAGTAAGGTGCGG		WT	GAAATCAGAGTAAGGTGCGG	GAAATCAGAGTAAGGTGCGG		Ho	GAAATCAGAGTAAGGTGTCGG	GAAATCAGAGTAAGGTGTCGG		Ho	GAAATCAGAGTAAGGTG--G	GAAATCAGAGTAAGGTG--G		Ho	GAAATCAGAGTAAGGTGTCGG	GAAATCAGAGTAAGGTGTCGG
5-354	WT	GAAATCAGAGTAAGGTGCGG	GAAATCAGAGTAAGGTGCGG		Ho	GAAATCAGAGTAAGGTGTCGG	GAAATCAGAGTAAGGTGTCGG		WT	GAAATCAGAGTAAGGTGCGG	GAAATCAGAGTAAGGTGCGG		He	GAAATCAGAGTAAGGTGCGG	GAAATCAGAGTAAGGTGTCGG		He	GAAATCAGAGTAAGGTGCGG	GAAATCAGAGTAAGGTG--G		Ho	GAAATCAGAGTAA----CGG	GAAATCAGAGTAA----CGG
5-355	He	GAAATCAGAGTAAGGTGCGG	GAAATCAGAGTAAGGT-CGG		Ho	GAAATCAGAGTAAGGTGTCGG	GAAATCAGAGTAAGGTGTCGG		WT	GAAATCAGAGTAAGGTGCGG	GAAATCAGAGTAAGGTGCGG		WT	GAAATCAGAGTAAGGTGCGG	GAAATCAGAGTAAGGTGCGG		He	GAAATCAGAGTAAGGTGCGG	GAAATCAGAGTAAGGTG--G		Ho	GAAATCAGAGTAA----CGG	GAAATCAGAGTAA----CGG
5-356	He	GAAATCAGAGTAAGGTGCGG	GAAATCAGAGTAAGGT-CGG		He	GAAATCAGAGTAAGGTGCGG	GAAATCAGAGTAAGGTGTCGG		WT	GAAATCAGAGTAAGGTGCGG	GAAATCAGAGTAAGGTGCGG		WT	GAAATCAGAGTAAGGTGCGG	GAAATCAGAGTAAGGTGCGG		He	GAAATCAGAGTAAGGTGCGG	GAAATCAGAGTAAGGTG--G		Bi	GAAATCAGAGTAAGGTGTCGG	GAAATCAGAGTAA----CGG
5-357	He	GAAATCAGAGTAAGGTGCGG	GAAATCAGAGTAAGGT-CGG		He	GAAATCAGAGTAAGGTGCGG	GAAATCAGAGTAAGGTGTCGG		WT	GAAATCAGAGTAAGGTGCGG	GAAATCAGAGTAAGGTGCGG		WT	GAAATCAGAGTAAGGTGCGG	GAAATCAGAGTAAGGTGCGG		He	GAAATCAGAGTAAGGTGCGG	GAAATCAGAGTAAGGTG--G		Bi	GAAATCAGAGTAAGGTGTCGG	GAAATCAGAGTAA----CGG
5-358	Ho	GAAATCAGAGTAAGGT-CGG	GAAATCAGAGTAAGGT-CGG		Ho	GAAATCAGAGTAAGGTGTCGG	GAAATCAGAGTAAGGTGTCGG		WT	GAAATCAGAGTAAGGTGCGG	GAAATCAGAGTAAGGTGCGG		Ho	GAAATCAGAGTAAGGTGTCGG	GAAATCAGAGTAAGGTGTCGG		WT	GAAATCAGAGTAAGGTGCGG	GAAATCAGAGTAAGGTGCGG		Ho	GAAATCAGAGTAA----CGG	GAAATCAGAGTAA----CGG
5-359	WT	GAAATCAGAGTAAGGTGCGG	GAAATCAGAGTAAGGTGCGG		He	GAAATCAGAGTAAGGTGCGG	GAAATCAGAGTAAGGTGTCGG		WT	GAAATCAGAGTAAGGTGCGG	GAAATCAGAGTAAGGTGCGG		Ho	GAAATCAGAGTAAGGTGTCGG	GAAATCAGAGTAAGGTGTCGG		WT	GAAATCAGAGTAAGGTGCGG	GAAATCAGAGTAAGGTGCGG		Bi	GAAATCAGAGTAAGGTGTCGG	GAAATCAGAGTAA----CGG
5-360	WT	GAAATCAGAGTAAGGTGCGG	GAAATCAGAGTAAGGTGCGG		He	GAAATCAGAGTAAGGTGCGG	GAAATCAGAGTAAGGTGTCGG		WT	GAAATCAGAGTAAGGTGCGG	GAAATCAGAGTAAGGTGCGG		He	GAAATCAGAGTAAGGTGCGG	GAAATCAGAGTAAGGTGTCGG		He	GAAATCAGAGTAAGGTGCGG	GAAATCAGAGTAAGGTG--G		Bi	GAAATCAGAGTAAGGTGTCGG	GAAATCAGAGTAA----CGG
5-361	He	GAAATCAGAGTAAGGTGCGG	GAAATCAGAGTAAGGT-CGG		He	GAAATCAGAGTAAGGTGCGG	GAAATCAGAGTAAGGTGTCGG		WT	GAAATCAGAGTAAGGTGCGG	GAAATCAGAGTAAGGTGCGG		He	GAAATCAGAGTAAGGTGCGG	GAAATCAGAGTAAGGTGTCGG		WT	GAAATCAGAGTAAGGTGCGG	GAAATCAGAGTAAGGTGCGG		Bi	GAAATCAGAGTAAGGTGTCGG	GAAATCAGAGTAA----CGG
5-362	He	GAAATCAGAGTAAGGTGCGG	GAAATCAGAGTAAGGT-CGG		Ho	GAAATCAGAGTAAGGTGTCGG	GAAATCAGAGTAAGGTGTCGG		WT	GAAATCAGAGTAAGGTGCGG	GAAATCAGAGTAAGGTGCGG		WT	GAAATCAGAGTAAGGTGCGG	GAAATCAGAGTAAGGTGCGG		He	GAAATCAGAGTAAGGTGCGG	GAAATCAGAGTAAGGTG--G		Ho	GAAATCAGAGTAA----CGG	GAAATCAGAGTAA----CGG
5-363	He	GAAATCAGAGTAAGGTGCGG	GAAATCAGAGTAAGGT-CGG		He	GAAATCAGAGTAAGGTGCGG	GAAATCAGAGTAAGGTGTCGG		WT	GAAATCAGAGTAAGGTGCGG	GAAATCAGAGTAAGGTGCGG		WT	GAAATCAGAGTAAGGTGCGG	GAAATCAGAGTAAGGTGCGG		He	GAAATCAGAGTAAGGTGCGG	GAAATCAGAGTAAGGTG--G		Bi	GAAATCAGAGTAAGGTGTCGG	GAAATCAGAGTAA----CGG
5-364	He	GAAATCAGAGTAAGGTGCGG	GAAATCAGAGTAAGGT-CGG		He	GAAATCAGAGTAAGGTGCGG	GAAATCAGAGTAAGGTGTCGG		WT	GAAATCAGAGTAAGGTGCGG	GAAATCAGAGTAAGGTGCGG		He	GAAATCAGAGTAAGGTGCGG	GAAATCAGAGTAAGGTGTCGG		Ho	GAAATCAGAGTAAGGTG--G	GAAATCAGAGTAAGGTG--G		Bi	GAAATCAGAGTAAGGTGTCGG	GAAATCAGAGTAA----CGG
5-365	WT	GAAATCAGAGTAAGGTGCGG	GAAATCAGAGTAAGGTGCGG		He	GAAATCAGAGTAAGGTGCGG	GAAATCAGAGTAAGGTGTCGG		WT	GAAATCAGAGTAAGGTGCGG	GAAATCAGAGTAAGGTGCGG		He	GAAATCAGAGTAAGGTGCGG	GAAATCAGAGTAAGGTGTCGG		He	GAAATCAGAGTAAGGTGCGG	GAAATCAGAGTAAGGTG--G		Bi	GAAATCAGAGTAAGGTGTCGG	GAAATCAGAGTAA----CGG
5-366	WT	GAAATCAGAGTAAGGTGCGG	GAAATCAGAGTAAGGTGCGG		He	GAAATCAGAGTAAGGTGCGG	GAAATCAGAGTAAGGTGTCGG		WT	GAAATCAGAGTAAGGTGCGG	GAAATCAGAGTAAGGTGCGG		He	GAAATCAGAGTAAGGTGCGG	GAAATCAGAGTAAGGTGTCGG		He	GAAATCAGAGTAAGGTGCGG	GAAATCAGAGTAAGGTG--G		Bi	GAAATCAGAGTAAGGTGTCGG	GAAATCAGAGTAA----CGG
5-367	WT	GAAATCAGAGTAAGGTGCGG	GAAATCAGAGTAAGGTGCGG		Ho	GAAATCAGAGTAAGGTGTCGG	GAAATCAGAGTAAGGTGTCGG		WT	GAAATCAGAGTAAGGTGCGG	GAAATCAGAGTAAGGTGCGG		He	GAAATCAGAGTAAGGTGCGG	GAAATCAGAGTAAGGTGTCGG		WT	GAAATCAGAGTAAGGTGCGG	GAAATCAGAGTAAGGTGCGG		Bi	GAAATCAGAGTAAGGTGTCGG	GAAATCAGAGTAA----CGG
5-368	He	GAAATCAGAGTAAGGTGCGG	GAAATCAGAGTAAGGT-CGG		He	GAAATCAGAGTAAGGTGCGG	GAAATCAGAGTAAGGTGTCGG		WT	GAAATCAGAGTAAGGTGCGG	GAAATCAGAGTAAGGTGCGG		He	GAAATCAGAGTAAGGTGCGG	GAAATCAGAGTAAGGTGTCGG		Ho	GAAATCAGAGTAAGGTG--G	GAAATCAGAGTAAGGTG--G		Bi	GAAATCAGAGTAAGGTGTCGG	GAAATCAGAGTAA----CGG
5-369	Ho	GAAATCAGAGTAAGGT-CGG	GAAATCAGAGTAAGGT-CGG		Ho	GAAATCAGAGTAAGGTGTCGG	GAAATCAGAGTAAGGTGTCGG		WT	GAAATCAGAGTAAGGTGCGG	GAAATCAGAGTAAGGTGCGG		He	GAAATCAGAGTAAGGTGCGG	GAAATCAGAGTAAGGTGTCGG		He	GAAATCAGAGTAAGGTGCGG	GAAATCAGAGTAAGGTG--G		Ho	GAAATCAGAGTAA----CGG	GAAATCAGAGTAA----CGG
5-370	He	GAAATCAGAGTAAGGTGCGG	GAAATCAGAGTAAGGT-CGG		WT	GAAATCAGAGTAAGGTGCGG	GAAATCAGAGTAAGGTGCGG		WT	GAAATCAGAGTAAGGTGCGG	GAAATCAGAGTAAGGTGCGG		WT	GAAATCAGAGTAAGGTGCGG	GAAATCAGAGTAAGGTGCGG		WT	GAAATCAGAGTAAGGTGCGG	GAAATCAGAGTAAGGTGCGG		Ho	GAAATCAGAGTAAGGTGTCGG	GAAATCAGAGTAAGGTGTCGG
5-371	Ho	GAAATCAGAGTAAGGT-CGG	GAAATCAGAGTAAGGT-CGG		Ho	GAAATCAGAGTAAGGTGTCGG	GAAATCAGAGTAAGGTGTCGG		WT	GAAATCAGAGTAAGGTGCGG	GAAATCAGAGTAAGGTGCGG		Ho	GAAATCAGAGTAAGGTGTCGG	GAAATCAGAGTAAGGTGTCGG		WT	GAAATCAGAGTAAGGTGCGG	GAAATCAGAGTAAGGTGCGG		Ho	GAAATCAGAGTAA----CGG	GAAATCAGAGTAA----CGG
5-372	He	GAAATCAGAGTAAGGTGCGG	GAAATCAGAGTAAGGT-CGG		He	GAAATCAGAGTAAGGTGCGG	GAAATCAGAGTAAGGTGTCGG		WT	GAAATCAGAGTAAGGTGCGG	GAAATCAGAGTAAGGTGCGG		WT	GAAATCAGAGTAAGGTGCGG	GAAATCAGAGTAAGGTGCGG		Ho	GAAATCAGAGTAAGGTG--G	GAAATCAGAGTAAGGTG--G		Bi	GAAATCAGAGTAAGGTGTCGG	GAAATCAGAGTAA----CGG
5-373	He	GAAATCAGAGTAAGGTGCGG	GAAATCAGAGTAAGGT-CGG		He	GAAATCAGAGTAAGGTGCGG	GAAATCAGAGTAAGGTGTCGG		WT	GAAATCAGAGTAAGGTGCGG	GAAATCAGAGTAAGGTGCGG		WT	GAAATCAGAGTAAGGTGCGG	GAAATCAGAGTAAGGTGCGG		He	GAAATCAGAGTAAGGTGCGG	GAAATCAGAGTAAGGTG--G		Bi	GAAATCAGAGTAAGGTGTCGG	GAAATCAGAGTAA----CGG
5-374	Ho	GAAATCAGAGTAAGGT-CGG	GAAATCAGAGTAAGGT-CGG		Ho	GAAATCAGAGTAAGGTGTCGG	GAAATCAGAGTAAGGTGTCGG		WT	GAAATCAGAGTAAGGTGCGG	GAAATCAGAGTAAGGTGCGG		WT	GAAATCAGAGTAAGGTGCGG	GAAATCAGAGTAAGGTGCGG		WT	GAAATCAGAGTAAGGTGCGG	GAAATCAGAGTAAGGTGCGG		Ho	GAAATCAGAGTAA----CGG	GAAATCAGAGTAA----CGG
5-375	Ho	GAAATCAGAGTAAGGT-CGG	GAAATCAGAGTAAGGT-CGG		He	GAAATCAGAGTAAGGTGCGG	GAAATCAGAGTAAGGTGTCGG		WT	GAAATCAGAGTAAGGTGCGG	GAAATCAGAGTAAGGTGCGG		He	GAAATCAGAGTAAGGTGCGG	GAAATCAGAGTAAGGTGTCGG		He	GAAATCAGAGTAAGGTGCGG	GAAATCAGAGTAAGGTG--G		Bi	GAAATCAGAGTAAGGTGTCGG	GAAATCAGAGTAA----CGG
5-376	He	GAAATCAGAGTAAGGTGCGG	GAAATCAGAGTAAGGT-CGG		WT	GAAATCAGAGTAAGGTGCGG	GAAATCAGAGTAAGGTGCGG		WT	GAAATCAGAGTAAGGTGCGG	GAAATCAGAGTAAGGTGCGG		Ho	GAAATCAGAGTAAGGTGTCGG	GAAATCAGAGTAAGGTGTCGG		WT	GAAATCAGAGTAAGGTGCGG	GAAATCAGAGTAAGGTGCGG		Ho	GAAATCAGAGTAAGGTGTCGG	GAAATCAGAGTAAGGTGTCGG
5-377	He	GAAATCAGAGTAAGGTGCGG	GAAATCAGAGTAAGGT-CGG		WT	GAAATCAGAGTAAGGTGCGG	GAAATCAGAGTAAGGTGCGG		WT	GAAATCAGAGTAAGGTGCGG	GAAATCAGAGTAAGGTGCGG		He	GAAATCAGAGTAAGGTGCGG	GAAATCAGAGTAAGGTGTCGG		He	GAAATCAGAGTAAGGTGCGG	GAAATCAGAGTAAGGTG--G		Ho	GAAATCAGAGTAAGGTGTCGG	GAAATCAGAGTAAGGTGTCGG
5-378	He	GAAATCAGAGTAAGGTGCGG	GAAATCAGAGTAAGGT-CGG		Ho	GAAATCAGAGTAAGGTGTCGG	GAAATCAGAGTAAGGTGTCGG		WT	GAAATCAGAGTAAGGTGCGG	GAAATCAGAGTAAGGTGCGG		He	GAAATCAGAGTAAGGTGCGG	GAAATCAGAGTAAGGTGTCGG		He	GAAATCAGAGTAAGGTGCGG	GAAATCAGAGTAAGGTG--G		Ho	GAAATCAGAGTAA----CGG	GAAATCAGAGTAA----CGG
5-379	He	GAAATCAGAGTAAGGTGCGG	GAAATCAGAGTAAGGT-CGG		He	GAAATCAGAGTAAGGTGCGG	GAAATCAGAGTAAGGTGTCGG		WT	GAAATCAGAGTAAGGTGCGG	GAAATCAGAGTAAGGTGCGG		He	GAAATCAGAGTAAGGTGCGG	GAAATCAGAGTAAGGTGTCGG		WT	GAAATCAGAGTAAGGTGCGG	GAAATCAGAGTAAGGTGCGG		Bi	GAAATCAGAGTAAGGTGTCGG	GAAATCAGAGTAA----CGG
5-380	WT	GAAATCAGAGTAAGGTGCGG	GAAATCAGAGTAAGGTGCGG		Ho	GAAATCAGAGTAAGGTGTCGG	GAAATCAGAGTAAGGTGTCGG		WT	GAAATCAGAGTAAGGTGCGG	GAAATCAGAGTAAGGTGCGG		WT	GAAATCAGAGTAAGGTGCGG	GAAATCAGAGTAAGGTGCGG		He	GAAATCAGAGTAAGGTGCGG	GAAATCAGAGTAAGGTG--G		Ho	GAAATCAGAGTAA----CGG	GAAATCAGAGTAA----CGG
5-381	Ho	GAAATCAGAGTAAGGT-CGG	GAAATCAGAGTAAGGT-CGG		He	GAAATCAGAGTAAGGTGCGG	GAAATCAGAGTAAGGTGTCGG		WT	GAAATCAGAGTAAGGTGCGG	GAAATCAGAGTAAGGTGCGG		He	GAAATCAGAGTAAGGTGCGG	GAAATCAGAGTAAGGTGTCGG		He	GAAATCAGAGTAAGGTGCGG	GAAATCAGAGTAAGGTG--G		Bi	GAAATCAGAGTAAGGTGTCGG	GAAATCAGAGTAA----CGG
5-382	Ho	GAAATCAGAGTAAGGT-CGG	GAAATCAGAGTAAGGT-CGG		Ho	GAAATCAGAGTAAGGTGTCGG	GAAATCAGAGTAAGGTGTCGG		WT	GAAATCAGAGTAAGGTGCGG	GAAATCAGAGTAAGGTGCGG		Ho	GAAATCAGAGTAAGGTGTCGG	GAAATCAGAGTAAGGTGTCGG		He	GAAATCAGAGTAAGGTGCGG	GAAATCAGAGTAAGGTG--G		Ho	GAAATCAGAGTAA----CGG	GAAATCAGAGTAA----CGG
5-383	He	GAAATCAGAGTAAGGTGCGG	GAAATCAGAGTAAGGT-CGG		WT	GAAATCAGAGTAAGGTGCGG	GAAATCAGAGTAAGGTGCGG		WT	GAAATCAGAGTAAGGTGCGG	GAAATCAGAGTAAGGTGCGG		He	GAAATCAGAGTAAGGTGCGG	GAAATCAGAGTAAGGTGTCGG		WT	GAAATCAGAGTAAGGTGCGG	GAAATCAGAGTAAGGTGCGG		Ho	GAAATCAGAGTAAGGTGTCGG	GAAATCAGAGTAAGGTGTCGG
5-384	WT	GAAATCAGAGTAAGGTGCGG	GAAATCAGAGTAAGGTGCGG		WT	GAAATCAGAGTAAGGTGCGG	GAAATCAGAGTAAGGTGCGG		WT	GAAATCAGAGTAAGGTGCGG	GAAATCAGAGTAAGGTGCGG		He	GAAATCAGAGTAAGGTGCGG	GAAATCAGAGTAAGGTGTCGG		WT	GAAATCAGAGTAAGGTGCGG	GAAATCAGAGTAAGGTGCGG		Ho	GAAATCAGAGTAAGGTGTCGG	GAAATCAGAGTAAGGTGTCGG
5-385	He	GAAATCAGAGTAAGGTGCGG	GAAATCAGAGTAAGGT-CGG		He	GAAATCAGAGTAAGGTGCGG	GAAATCAGAGTAAGGTGTCGG		WT	GAAATCAGAGTAAGGTGCGG	GAAATCAGAGTAAGGTGCGG		He	GAAATCAGAGTAAGGTGCGG	GAAATCAGAGTAAGGTGTCGG		Ho	GAAATCAGAGTAAGGTG--G	GAAATCAGAGTAAGGTG--G		Bi	GAAATCAGAGTAAGGTGTCGG	GAAATCAGAGTAA----CGG
5-386	He	GAAATCAGAGTAAGGTGCGG	GAAATCAGAGTAAGGT-CGG		He	GAAATCAGAGTAAGGTGCGG	GAAATCAGAGTAAGGTGTCGG		WT	GAAATCAGAGTAAGGTGCGG	GAAATCAGAGTAAGGTGCGG		He	GAAATCAGAGTAAGGTGCGG	GAAATCAGAGTAAGGTGTCGG		He	GAAATCAGAGTAAGGTGCGG	GAAATCAGAGTAAGGTG--G		Bi	GAAATCAGAGTAAGGTGTCGG	GAAATCAGAGTAA----CGG
5-387	He	GAAATCAGAGTAAGGTGCGG	GAAATCAGAGTAAGGT-CGG		Ho	GAAATCAGAGTAAGGTGTCGG	GAAATCAGAGTAAGGTGTCGG		WT	GAAATCAGAGTAAGGTGCGG	GAAATCAGAGTAAGGTGCGG		He	GAAATCAGAGTAAGGTGCGG	GAAATCAGAGTAAGGTGTCGG		WT	GAAATCAGAGTAAGGTGCGG	GAAATCAGAGTAAGGTGCGG		Ho	GAAATCAGAGTAA----CGG	GAAATCAGAGTAA----CGG
5-388	He	GAAATCAGAGTAAGGTGCGG	GAAATCAGAGTAAGGT-CGG		He	GAAATCAGAGTAAGGTGCGG	GAAATCAGAGTAAGGTGTCGG		WT	GAAATCAGAGTAAGGTGCGG	GAAATCAGAGTAAGGTGCGG		Ho	GAAATCAGAGTAAGGTGTCGG	GAAATCAGAGTAAGGTGTCGG		He	GAAATCAGAGTAAGGTGCGG	GAAATCAGAGTAAGGTG--G		Bi	GAAATCAGAGTAAGGTGTCGG	GAAATCAGAGTAA----CGG
5-389	He	GAAATCAGAGTAAGGTGCGG	GAAATCAGAGTAAGGT-CGG		He	GAAATCAGAGTAAGGTGCGG	GAAATCAGAGTAAGGTGTCGG		WT	GAAATCAGAGTAAGGTGCGG	GAAATCAGAGTAAGGTGCGG		Ho	GAAATCAGAGTAAGGTGTCGG	GAAATCAGAGTAAGGTGTCGG		He	GAAATCAGAGTAAGGTGCGG	GAAATCAGAGTAAGGTG--G		Bi	GAAATCAGAGTAAGGTGTCGG	GAAATCAGAGTAA----CGG
5-390	WT	GAAATCAGAGTAAGGTGCGG	GAAATCAGAGTAAGGTGCGG		WT	GAAATCAGAGTAAGGTGCGG	GAAATCAGAGTAAGGTGCGG		WT	GAAATCAGAGTAAGGTGCGG	GAAATCAGAGTAAGGTGCGG		He	GAAATCAGAGTAAGGTGCGG	GAAATCAGAGTAAGGTGTCGG		WT	GAAATCAGAGTAAGGTGCGG	GAAATCAGAGTAAGGTGCGG		Ho	GAAATCAGAGTAAGGTGTCGG	GAAATCAGAGTAAGGTGTCGG
5-391	He	GAAATCAGAGTAAGGTGCGG	GAAATCAGAGTAAGGT-CGG		He	GAAATCAGAGTAAGGTGCGG	GAAATCAGAGTAAGGTGTCGG		WT	GAAATCAGAGTAAGGTGCGG	GAAATCAGAGTAAGGTGCGG		He	GAAATCAGAGTAAGGTGCGG	GAAATCAGAGTAAGGTGTCGG		He	GAAATCAGAGTAAGGTGCGG	GAAATCAGAGTAAGGTG--G		Bi	GAAATCAGAGTAAGGTGTCGG	GAAATCAGAGTAA----CGG
5-392	Ho	GAAATCAGAGTAAGGT-CGG	GAAATCAGAGTAAGGT-CGG		WT	GAAATCAGAGTAAGGTGCGG	GAAATCAGAGTAAGGTGCGG		WT	GAAATCAGAGTAAGGTGCGG	GAAATCAGAGTAAGGTGCGG		He	GAAATCAGAGTAAGGTGCGG	GAAATCAGAGTAAGGTGTCGG		Ho	GAAATCAGAGTAAGGTG--G	GAAATCAGAGTAAGGTG--G		Ho	GAAATCAGAGTAAGGTGTCGG	GAAATCAGAGTAAGGTGTCGG
5-393	He	GAAATCAGAGTAAGGTGCGG	GAAATCAGAGTAAGGT-CGG		WT	GAAATCAGAGTAAGGTGCGG	GAAATCAGAGTAAGGTGCGG		WT	GAAATCAGAGTAAGGTGCGG	GAAATCAGAGTAAGGTGCGG		WT	GAAATCAGAGTAAGGTGCGG	GAAATCAGAGTAAGGTGCGG		Ho	GAAATCAGAGTAAGGTG--G	GAAATCAGAGTAAGGTG--G		Ho	GAAATCAGAGTAAGGTGTCGG	GAAATCAGAGTAAGGTGTCGG
5-394	He	GAAATCAGAGTAAGGTGCGG	GAAATCAGAGTAAGGT-CGG		He	GAAATCAGAGTAAGGTGCGG	GAAATCAGAGTAAGGTGTCGG		WT	GAAATCAGAGTAAGGTGCGG	GAAATCAGAGTAAGGTGCGG		He	GAAATCAGAGTAAGGTGCGG	GAAATCAGAGTAAGGTGTCGG		WT	GAAATCAGAGTAAGGTGCGG	GAAATCAGAGTAAGGTGCGG		Bi	GAAATCAGAGTAAGGTGTCGG	GAAATCAGAGTAA----CGG
5-395	WT	GAAATCAGAGTAAGGTGCGG	GAAATCAGAGTAAGGTGCGG		He	GAAATCAGAGTAAGGTGCGG	GAAATCAGAGTAAGGTGTCGG		WT	GAAATCAGAGTAAGGTGCGG	GAAATCAGAGTAAGGTGCGG		He	GAAATCAGAGTAAGGTGCGG	GAAATCAGAGTAAGGTGTCGG		He	GAAATCAGAGTAAGGTGCGG	GAAATCAGAGTAAGGTG--G		Bi	GAAATCAGAGTAAGGTGTCGG	GAAATCAGAGTAA----CGG
5-396	He	GAAATCAGAGTAAGGTGCGG	GAAATCAGAGTAAGGT-CGG		He	GAAATCAGAGTAAGGTGCGG	GAAATCAGAGTAAGGTGTCGG		WT	GAAATCAGAGTAAGGTGCGG	GAAATCAGAGTAAGGTGCGG		WT	GAAATCAGAGTAAGGTGCGG	GAAATCAGAGTAAGGTGCGG		WT	GAAATCAGAGTAAGGTGCGG	GAAATCAGAGTAAGGTGCGG		Bi	GAAATCAGAGTAAGGTGTCGG	GAAATCAGAGTAA----CGG
5-397	Ho	GAAATCAGAGTAAGGT-CGG	GAAATCAGAGTAAGGT-CGG		Ho	GAAATCAGAGTAAGGTGTCGG	GAAATCAGAGTAAGGTGTCGG		WT	GAAATCAGAGTAAGGTGCGG	GAAATCAGAGTAAGGTGCGG		WT	GAAATCAGAGTAAGGTGCGG	GAAATCAGAGTAAGGTGCGG		He	GAAATCAGAGTAAGGTGCGG	GAAATCAGAGTAAGGTG--G		Ho	GAAATCAGAGTAA----CGG	GAAATCAGAGTAA----CGG
5-398	He	GAAATCAGAGTAAGGTGCGG	GAAATCAGAGTAAGGT-CGG		He	GAAATCAGAGTAAGGTGCGG	GAAATCAGAGTAAGGTGTCGG		WT	GAAATCAGAGTAAGGTGCGG	GAAATCAGAGTAAGGTGCGG		WT	GAAATCAGAGTAAGGTGCGG	GAAATCAGAGTAAGGTGCGG		He	GAAATCAGAGTAAGGTGCGG	GAAATCAGAGTAAGGTG--G		Bi	GAAATCAGAGTAAGGTGTCGG	GAAATCAGAGTAA----CGG
5-399	WT	GAAATCAGAGTAAGGTGCGG	GAAATCAGAGTAAGGTGCGG		He	GAAATCAGAGTAAGGTGCGG	GAAATCAGAGTAAGGTGTCGG		WT	GAAATCAGAGTAAGGTGCGG	GAAATCAGAGTAAGGTGCGG		Ho	GAAATCAGAGTAAGGTGTCGG	GAAATCAGAGTAAGGTGTCGG		WT	GAAATCAGAGTAAGGTGCGG	GAAATCAGAGTAAGGTGCGG		Bi	GAAATCAGAGTAAGGTGTCGG	GAAATCAGAGTAA----CGG
5-400	He	GAAATCAGAGTAAGGTGCGG	GAAATCAGAGTAAGGT-CGG		He	GAAATCAGAGTAAGGTGCGG	GAAATCAGAGTAAGGTGTCGG		WT	GAAATCAGAGTAAGGTGCGG	GAAATCAGAGTAAGGTGCGG		WT	GAAATCAGAGTAAGGTGCGG	GAAATCAGAGTAAGGTGCGG		He	GAAATCAGAGTAAGGTGCGG	GAAATCAGAGTAAGGTG--G		Bi	GAAATCAGAGTAAGGTGTCGG	GAAATCAGAGTAA----CGG
5-401	He	GAAATCAGAGTAAGGTGCGG	GAAATCAGAGTAAGGT-CGG		He	GAAATCAGAGTAAGGTGCGG	GAAATCAGAGTAAGGTGTCGG		WT	GAAATCAGAGTAAGGTGCGG	GAAATCAGAGTAAGGTGCGG		He	GAAATCAGAGTAAGGTGCGG	GAAATCAGAGTAAGGTGTCGG		He	GAAATCAGAGTAAGGTGCGG	GAAATCAGAGTAAGGTG--G		Bi	GAAATCAGAGTAAGGTGTCGG	GAAATCAGAGTAA----CGG
5-402	Ho	GAAATCAGAGTAAGGT-CGG	GAAATCAGAGTAAGGT-CGG		He	GAAATCAGAGTAAGGTGCGG	GAAATCAGAGTAAGGTGTCGG		WT	GAAATCAGAGTAAGGTGCGG	GAAATCAGAGTAAGGTGCGG		Ho	GAAATCAGAGTAAGGTGTCGG	GAAATCAGAGTAAGGTGTCGG		Ho	GAAATCAGAGTAAGGTG--G	GAAATCAGAGTAAGGTG--G		Bi	GAAATCAGAGTAAGGTGTCGG	GAAATCAGAGTAA----CGG
5-403	WT	GAAATCAGAGTAAGGTGCGG	GAAATCAGAGTAAGGTGCGG		He	GAAATCAGAGTAAGGTGCGG	GAAATCAGAGTAAGGTGTCGG		WT	GAAATCAGAGTAAGGTGCGG	GAAATCAGAGTAAGGTGCGG		WT	GAAATCAGAGTAAGGTGCGG	GAAATCAGAGTAAGGTGCGG		WT	GAAATCAGAGTAAGGTGCGG	GAAATCAGAGTAAGGTGCGG		Bi	GAAATCAGAGTAAGGTGTCGG	GAAATCAGAGTAA----CGG
5-404	He	GAAATCAGAGTAAGGTGCGG	GAAATCAGAGTAAGGT-CGG		WT	GAAATCAGAGTAAGGTGCGG	GAAATCAGAGTAAGGTGCGG		WT	GAAATCAGAGTAAGGTGCGG	GAAATCAGAGTAAGGTGCGG		He	GAAATCAGAGTAAGGTGCGG	GAAATCAGAGTAAGGTGTCGG		WT	GAAATCAGAGTAAGGTGCGG	GAAATCAGAGTAAGGTGCGG		Ho	GAAATCAGAGTAAGGTGTCGG	GAAATCAGAGTAAGGTGTCGG
5-405	He	GAAATCAGAGTAAGGTGCGG	GAAATCAGAGTAAGGT-CGG		WT	GAAATCAGAGTAAGGTGCGG	GAAATCAGAGTAAGGTGCGG		WT	GAAATCAGAGTAAGGTGCGG	GAAATCAGAGTAAGGTGCGG		Ho	GAAATCAGAGTAAGGTGTCGG	GAAATCAGAGTAAGGTGTCGG		He	GAAATCAGAGTAAGGTGCGG	GAAATCAGAGTAAGGTG--G		Ho	GAAATCAGAGTAAGGTGTCGG	GAAATCAGAGTAAGGTGTCGG
5-406	WT	GAAATCAGAGTAAGGTGCGG	GAAATCAGAGTAAGGTGCGG		Ho	GAAATCAGAGTAAGGTGTCGG	GAAATCAGAGTAAGGTGTCGG		WT	GAAATCAGAGTAAGGTGCGG	GAAATCAGAGTAAGGTGCGG		He	GAAATCAGAGTAAGGTGCGG	GAAATCAGAGTAAGGTGTCGG		Ho	GAAATCAGAGTAAGGTG--G	GAAATCAGAGTAAGGTG--G		Ho	GAAATCAGAGTAA----CGG	GAAATCAGAGTAA----CGG
5-407	WT	GAAATCAGAGTAAGGTGCGG	GAAATCAGAGTAAGGTGCGG		Ho	GAAATCAGAGTAAGGTGTCGG	GAAATCAGAGTAAGGTGTCGG		WT	GAAATCAGAGTAAGGTGCGG	GAAATCAGAGTAAGGTGCGG		WT	GAAATCAGAGTAAGGTGCGG	GAAATCAGAGTAAGGTGCGG		WT	GAAATCAGAGTAAGGTGCGG	GAAATCAGAGTAAGGTGCGG		Ho	GAAATCAGAGTAA----CGG	GAAATCAGAGTAA----CGG
5-408	He	GAAATCAGAGTAAGGTGCGG	GAAATCAGAGTAAGGT-CGG		Ho	GAAATCAGAGTAAGGTGTCGG	GAAATCAGAGTAAGGTGTCGG		WT	GAAATCAGAGTAAGGTGCGG	GAAATCAGAGTAAGGTGCGG		He	GAAATCAGAGTAAGGTGCGG	GAAATCAGAGTAAGGTGTCGG		He	GAAATCAGAGTAAGGTGCGG	GAAATCAGAGTAAGGTG--G		Ho	GAAATCAGAGTAA----CGG	GAAATCAGAGTAA----CGG
5-409	Ho	GAAATCAGAGTAAGGT-CGG	GAAATCAGAGTAAGGT-CGG		He	GAAATCAGAGTAAGGTGCGG	GAAATCAGAGTAAGGTGTCGG		WT	GAAATCAGAGTAAGGTGCGG	GAAATCAGAGTAAGGTGCGG		WT	GAAATCAGAGTAAGGTGCGG	GAAATCAGAGTAAGGTGCGG		He	GAAATCAGAGTAAGGTGCGG	GAAATCAGAGTAAGGTG--G		Bi	GAAATCAGAGTAAGGTGTCGG	GAAATCAGAGTAA----CGG
5-410	WT	GAAATCAGAGTAAGGTGCGG	GAAATCAGAGTAAGGTGCGG		He	GAAATCAGAGTAAGGTGCGG	GAAATCAGAGTAAGGTGTCGG		WT	GAAATCAGAGTAAGGTGCGG	GAAATCAGAGTAAGGTGCGG		Ho	GAAATCAGAGTAAGGTGTCGG	GAAATCAGAGTAAGGTGTCGG		He	GAAATCAGAGTAAGGTGCGG	GAAATCAGAGTAAGGTG--G		Bi	GAAATCAGAGTAAGGTGTCGG	GAAATCAGAGTAA----CGG
5-411	He	GAAATCAGAGTAAGGTGCGG	GAAATCAGAGTAAGGT-CGG		He	GAAATCAGAGTAAGGTGCGG	GAAATCAGAGTAAGGTGTCGG		WT	GAAATCAGAGTAAGGTGCGG	GAAATCAGAGTAAGGTGCGG		He	GAAATCAGAGTAAGGTGCGG	GAAATCAGAGTAAGGTGTCGG		He	GAAATCAGAGTAAGGTGCGG	GAAATCAGAGTAAGGTG--G		Bi	GAAATCAGAGTAAGGTGTCGG	GAAATCAGAGTAA----CGG
5-412	He	GAAATCAGAGTAAGGTGCGG	GAAATCAGAGTAAGGT-CGG		WT	GAAATCAGAGTAAGGTGCGG	GAAATCAGAGTAAGGTGCGG		WT	GAAATCAGAGTAAGGTGCGG	GAAATCAGAGTAAGGTGCGG		WT	GAAATCAGAGTAAGGTGCGG	GAAATCAGAGTAAGGTGCGG		Ho	GAAATCAGAGTAAGGTG--G	GAAATCAGAGTAAGGTG--G		Ho	GAAATCAGAGTAAGGTGTCGG	GAAATCAGAGTAAGGTGTCGG
5-413	He	GAAATCAGAGTAAGGTGCGG	GAAATCAGAGTAAGGT-CGG		WT	GAAATCAGAGTAAGGTGCGG	GAAATCAGAGTAAGGTGCGG		WT	GAAATCAGAGTAAGGTGCGG	GAAATCAGAGTAAGGTGCGG		WT	GAAATCAGAGTAAGGTGCGG	GAAATCAGAGTAAGGTGCGG		He	GAAATCAGAGTAAGGTGCGG	GAAATCAGAGTAAGGTG--G		Ho	GAAATCAGAGTAAGGTGTCGG	GAAATCAGAGTAAGGTGTCGG
5-414	He	GAAATCAGAGTAAGGTGCGG	GAAATCAGAGTAAGGT-CGG		He	GAAATCAGAGTAAGGTGCGG	GAAATCAGAGTAAGGTGTCGG		WT	GAAATCAGAGTAAGGTGCGG	GAAATCAGAGTAAGGTGCGG		He	GAAATCAGAGTAAGGTGCGG	GAAATCAGAGTAAGGTGTCGG		He	GAAATCAGAGTAAGGTGCGG	GAAATCAGAGTAAGGTG--G		Bi	GAAATCAGAGTAAGGTGTCGG	GAAATCAGAGTAA----CGG
5-415	Ho	GAAATCAGAGTAAGGT-CGG	GAAATCAGAGTAAGGT-CGG		He	GAAATCAGAGTAAGGTGCGG	GAAATCAGAGTAAGGTGTCGG		WT	GAAATCAGAGTAAGGTGCGG	GAAATCAGAGTAAGGTGCGG		He	GAAATCAGAGTAAGGTGCGG	GAAATCAGAGTAAGGTGTCGG		Ho	GAAATCAGAGTAAGGTG--G	GAAATCAGAGTAAGGTG--G		Bi	GAAATCAGAGTAAGGTGTCGG	GAAATCAGAGTAA----CGG
5-416	Ho	GAAATCAGAGTAAGGT-CGG	GAAATCAGAGTAAGGT-CGG		He	GAAATCAGAGTAAGGTGCGG	GAAATCAGAGTAAGGTGTCGG		WT	GAAATCAGAGTAAGGTGCGG	GAAATCAGAGTAAGGTGCGG		He	GAAATCAGAGTAAGGTGCGG	GAAATCAGAGTAAGGTGTCGG		Ho	GAAATCAGAGTAAGGTG--G	GAAATCAGAGTAAGGTG--G		Bi	GAAATCAGAGTAAGGTGTCGG	GAAATCAGAGTAA----CGG
5-417	He	GAAATCAGAGTAAGGTGCGG	GAAATCAGAGTAAGGT-CGG		Ho	GAAATCAGAGTAAGGTGTCGG	GAAATCAGAGTAAGGTGTCGG		WT	GAAATCAGAGTAAGGTGCGG	GAAATCAGAGTAAGGTGCGG		He	GAAATCAGAGTAAGGTGCGG	GAAATCAGAGTAAGGTGTCGG		He	GAAATCAGAGTAAGGTGCGG	GAAATCAGAGTAAGGTG--G		Ho	GAAATCAGAGTAA----CGG	GAAATCAGAGTAA----CGG
5-418	Ho	GAAATCAGAGTAAGGT-CGG	GAAATCAGAGTAAGGT-CGG		WT	GAAATCAGAGTAAGGTGCGG	GAAATCAGAGTAAGGTGCGG		WT	GAAATCAGAGTAAGGTGCGG	GAAATCAGAGTAAGGTGCGG		Ho	GAAATCAGAGTAAGGTGTCGG	GAAATCAGAGTAAGGTGTCGG		Ho	GAAATCAGAGTAAGGTG--G	GAAATCAGAGTAAGGTG--G		Ho	GAAATCAGAGTAAGGTGTCGG	GAAATCAGAGTAAGGTGTCGG
5-419	WT	GAAATCAGAGTAAGGTGCGG	GAAATCAGAGTAAGGTGCGG		He	GAAATCAGAGTAAGGTGCGG	GAAATCAGAGTAAGGTGTCGG		WT	GAAATCAGAGTAAGGTGCGG	GAAATCAGAGTAAGGTGCGG		He	GAAATCAGAGTAAGGTGCGG	GAAATCAGAGTAAGGTGTCGG		Ho	GAAATCAGAGTAAGGTG--G	GAAATCAGAGTAAGGTG--G		Bi	GAAATCAGAGTAAGGTGTCGG	GAAATCAGAGTAA----CGG
5-420	He	GAAATCAGAGTAAGGTGCGG	GAAATCAGAGTAAGGT-CGG		He	GAAATCAGAGTAAGGTGCGG	GAAATCAGAGTAAGGTGTCGG		WT	GAAATCAGAGTAAGGTGCGG	GAAATCAGAGTAAGGTGCGG		He	GAAATCAGAGTAAGGTGCGG	GAAATCAGAGTAAGGTGTCGG		He	GAAATCAGAGTAAGGTGCGG	GAAATCAGAGTAAGGTG--G		Bi	GAAATCAGAGTAAGGTGTCGG	GAAATCAGAGTAA----CGG
5-421	He	GAAATCAGAGTAAGGTGCGG	GAAATCAGAGTAAGGT-CGG		Ho	GAAATCAGAGTAAGGTGTCGG	GAAATCAGAGTAAGGTGTCGG		WT	GAAATCAGAGTAAGGTGCGG	GAAATCAGAGTAAGGTGCGG		Ho	GAAATCAGAGTAAGGTGTCGG	GAAATCAGAGTAAGGTGTCGG		He	GAAATCAGAGTAAGGTGCGG	GAAATCAGAGTAAGGTG--G		Ho	GAAATCAGAGTAA----CGG	GAAATCAGAGTAA----CGG
5-422	WT	GAAATCAGAGTAAGGTGCGG	GAAATCAGAGTAAGGTGCGG		Ho	GAAATCAGAGTAAGGTGTCGG	GAAATCAGAGTAAGGTGTCGG		WT	GAAATCAGAGTAAGGTGCGG	GAAATCAGAGTAAGGTGCGG		He	GAAATCAGAGTAAGGTGCGG	GAAATCAGAGTAAGGTGTCGG		He	GAAATCAGAGTAAGGTGCGG	GAAATCAGAGTAAGGTG--G		Ho	GAAATCAGAGTAA----CGG	GAAATCAGAGTAA----CGG
5-423	WT	GAAATCAGAGTAAGGTGCGG	GAAATCAGAGTAAGGTGCGG		He	GAAATCAGAGTAAGGTGCGG	GAAATCAGAGTAAGGTGTCGG		WT	GAAATCAGAGTAAGGTGCGG	GAAATCAGAGTAAGGTGCGG		Ho	GAAATCAGAGTAAGGTGTCGG	GAAATCAGAGTAAGGTGTCGG		He	GAAATCAGAGTAAGGTGCGG	GAAATCAGAGTAAGGTG--G		Bi	GAAATCAGAGTAAGGTGTCGG	GAAATCAGAGTAA----CGG
5-424	Ho	GAAATCAGAGTAAGGT-CGG	GAAATCAGAGTAAGGT-CGG		WT	GAAATCAGAGTAAGGTGCGG	GAAATCAGAGTAAGGTGCGG		WT	GAAATCAGAGTAAGGTGCGG	GAAATCAGAGTAAGGTGCGG		He	GAAATCAGAGTAAGGTGCGG	GAAATCAGAGTAAGGTGTCGG		WT	GAAATCAGAGTAAGGTGCGG	GAAATCAGAGTAAGGTGCGG		Ho	GAAATCAGAGTAAGGTGTCGG	GAAATCAGAGTAAGGTGTCGG
5-425	He	GAAATCAGAGTAAGGTGCGG	GAAATCAGAGTAAGGT-CGG		He	GAAATCAGAGTAAGGTGCGG	GAAATCAGAGTAAGGTGTCGG		WT	GAAATCAGAGTAAGGTGCGG	GAAATCAGAGTAAGGTGCGG		He	GAAATCAGAGTAAGGTGCGG	GAAATCAGAGTAAGGTGTCGG		WT	GAAATCAGAGTAAGGTGCGG	GAAATCAGAGTAAGGTGCGG		Bi	GAAATCAGAGTAAGGTGTCGG	GAAATCAGAGTAA----CGG
5-426	Ho	GAAATCAGAGTAAGGT-CGG	GAAATCAGAGTAAGGT-CGG		WT	GAAATCAGAGTAAGGTGCGG	GAAATCAGAGTAAGGTGCGG		WT	GAAATCAGAGTAAGGTGCGG	GAAATCAGAGTAAGGTGCGG		WT	GAAATCAGAGTAAGGTGCGG	GAAATCAGAGTAAGGTGCGG		He	GAAATCAGAGTAAGGTGCGG	GAAATCAGAGTAAGGTG--G		Ho	GAAATCAGAGTAAGGTGTCGG	GAAATCAGAGTAAGGTGTCGG
5-427	He	GAAATCAGAGTAAGGTGCGG	GAAATCAGAGTAAGGT-CGG		He	GAAATCAGAGTAAGGTGCGG	GAAATCAGAGTAAGGTGTCGG		WT	GAAATCAGAGTAAGGTGCGG	GAAATCAGAGTAAGGTGCGG		WT	GAAATCAGAGTAAGGTGCGG	GAAATCAGAGTAAGGTGCGG		He	GAAATCAGAGTAAGGTGCGG	GAAATCAGAGTAAGGTG--G		Bi	GAAATCAGAGTAAGGTGTCGG	GAAATCAGAGTAA----CGG
5-428	WT	GAAATCAGAGTAAGGTGCGG	GAAATCAGAGTAAGGTGCGG		He	GAAATCAGAGTAAGGTGCGG	GAAATCAGAGTAAGGTGTCGG		WT	GAAATCAGAGTAAGGTGCGG	GAAATCAGAGTAAGGTGCGG		WT	GAAATCAGAGTAAGGTGCGG	GAAATCAGAGTAAGGTGCGG		WT	GAAATCAGAGTAAGGTGCGG	GAAATCAGAGTAAGGTGCGG		Bi	GAAATCAGAGTAAGGTGTCGG	GAAATCAGAGTAA----CGG
5-429	WT	GAAATCAGAGTAAGGTGCGG	GAAATCAGAGTAAGGTGCGG		WT	GAAATCAGAGTAAGGTGCGG	GAAATCAGAGTAAGGTGCGG		WT	GAAATCAGAGTAAGGTGCGG	GAAATCAGAGTAAGGTGCGG		He	GAAATCAGAGTAAGGTGCGG	GAAATCAGAGTAAGGTGTCGG		Ho	GAAATCAGAGTAAGGTG--G	GAAATCAGAGTAAGGTG--G		Ho	GAAATCAGAGTAAGGTGTCGG	GAAATCAGAGTAAGGTGTCGG
5-430	WT	GAAATCAGAGTAAGGTGCGG	GAAATCAGAGTAAGGTGCGG		Ho	GAAATCAGAGTAAGGTGTCGG	GAAATCAGAGTAAGGTGTCGG		WT	GAAATCAGAGTAAGGTGCGG	GAAATCAGAGTAAGGTGCGG		He	GAAATCAGAGTAAGGTGCGG	GAAATCAGAGTAAGGTGTCGG		Ho	GAAATCAGAGTAAGGTG--G	GAAATCAGAGTAAGGTG--G		Ho	GAAATCAGAGTAA----CGG	GAAATCAGAGTAA----CGG
5-431	He	GAAATCAGAGTAAGGTGCGG	GAAATCAGAGTAAGGT-CGG		He	GAAATCAGAGTAAGGTGCGG	GAAATCAGAGTAAGGTGTCGG		WT	GAAATCAGAGTAAGGTGCGG	GAAATCAGAGTAAGGTGCGG		Ho	GAAATCAGAGTAAGGTGTCGG	GAAATCAGAGTAAGGTGTCGG		WT	GAAATCAGAGTAAGGTGCGG	GAAATCAGAGTAAGGTGCGG		Bi	GAAATCAGAGTAAGGTGTCGG	GAAATCAGAGTAA----CGG
5-432	Ho	GAAATCAGAGTAAGGT-CGG	GAAATCAGAGTAAGGT-CGG		He	GAAATCAGAGTAAGGTGCGG	GAAATCAGAGTAAGGTGTCGG		WT	GAAATCAGAGTAAGGTGCGG	GAAATCAGAGTAAGGTGCGG		WT	GAAATCAGAGTAAGGTGCGG	GAAATCAGAGTAAGGTGCGG		WT	GAAATCAGAGTAAGGTGCGG	GAAATCAGAGTAAGGTGCGG		Bi	GAAATCAGAGTAAGGTGTCGG	GAAATCAGAGTAA----CGG
5-433	WT	GAAATCAGAGTAAGGTGCGG	GAAATCAGAGTAAGGTGCGG		WT	GAAATCAGAGTAAGGTGCGG	GAAATCAGAGTAAGGTGCGG		WT	GAAATCAGAGTAAGGTGCGG	GAAATCAGAGTAAGGTGCGG		He	GAAATCAGAGTAAGGTGCGG	GAAATCAGAGTAAGGTGTCGG		WT	GAAATCAGAGTAAGGTGCGG	GAAATCAGAGTAAGGTGCGG		Ho	GAAATCAGAGTAAGGTGTCGG	GAAATCAGAGTAAGGTGTCGG
5-434	Ho	GAAATCAGAGTAAGGT-CGG	GAAATCAGAGTAAGGT-CGG		WT	GAAATCAGAGTAAGGTGCGG	GAAATCAGAGTAAGGTGCGG		WT	GAAATCAGAGTAAGGTGCGG	GAAATCAGAGTAAGGTGCGG		Ho	GAAATCAGAGTAAGGTGTCGG	GAAATCAGAGTAAGGTGTCGG		Ho	GAAATCAGAGTAAGGTG--G	GAAATCAGAGTAAGGTG--G		Ho	GAAATCAGAGTAAGGTGTCGG	GAAATCAGAGTAAGGTGTCGG
5-435	He	GAAATCAGAGTAAGGTGCGG	GAAATCAGAGTAAGGT-CGG		WT	GAAATCAGAGTAAGGTGCGG	GAAATCAGAGTAAGGTGCGG		WT	GAAATCAGAGTAAGGTGCGG	GAAATCAGAGTAAGGTGCGG		Ho	GAAATCAGAGTAAGGTGTCGG	GAAATCAGAGTAAGGTGTCGG		Ho	GAAATCAGAGTAAGGTG--G	GAAATCAGAGTAAGGTG--G		Ho	GAAATCAGAGTAAGGTGTCGG	GAAATCAGAGTAAGGTGTCGG
5-436	He	GAAATCAGAGTAAGGTGCGG	GAAATCAGAGTAAGGT-CGG		Ho	GAAATCAGAGTAAGGTGTCGG	GAAATCAGAGTAAGGTGTCGG		WT	GAAATCAGAGTAAGGTGCGG	GAAATCAGAGTAAGGTGCGG		He	GAAATCAGAGTAAGGTGCGG	GAAATCAGAGTAAGGTGTCGG		Ho	GAAATCAGAGTAAGGTG--G	GAAATCAGAGTAAGGTG--G		Ho	GAAATCAGAGTAA----CGG	GAAATCAGAGTAA----CGG
5-437	He	GAAATCAGAGTAAGGTGCGG	GAAATCAGAGTAAGGT-CGG		He	GAAATCAGAGTAAGGTGCGG	GAAATCAGAGTAAGGTGTCGG		WT	GAAATCAGAGTAAGGTGCGG	GAAATCAGAGTAAGGTGCGG		Ho	GAAATCAGAGTAAGGTGTCGG	GAAATCAGAGTAAGGTGTCGG		Ho	GAAATCAGAGTAAGGTG--G	GAAATCAGAGTAAGGTG--G		Bi	GAAATCAGAGTAAGGTGTCGG	GAAATCAGAGTAA----CGG
5-438	WT	GAAATCAGAGTAAGGTGCGG	GAAATCAGAGTAAGGTGCGG		Ho	GAAATCAGAGTAAGGTGTCGG	GAAATCAGAGTAAGGTGTCGG		WT	GAAATCAGAGTAAGGTGCGG	GAAATCAGAGTAAGGTGCGG		He	GAAATCAGAGTAAGGTGCGG	GAAATCAGAGTAAGGTGTCGG		He	GAAATCAGAGTAAGGTGCGG	GAAATCAGAGTAAGGTG--G		Ho	GAAATCAGAGTAA----CGG	GAAATCAGAGTAA----CGG
5-439	He	GAAATCAGAGTAAGGTGCGG	GAAATCAGAGTAAGGT-CGG		WT	GAAATCAGAGTAAGGTGCGG	GAAATCAGAGTAAGGTGCGG		WT	GAAATCAGAGTAAGGTGCGG	GAAATCAGAGTAAGGTGCGG		He	GAAATCAGAGTAAGGTGCGG	GAAATCAGAGTAAGGTGTCGG		Ho	GAAATCAGAGTAAGGTG--G	GAAATCAGAGTAAGGTG--G		Ho	GAAATCAGAGTAAGGTGTCGG	GAAATCAGAGTAAGGTGTCGG
5-440	Ho	GAAATCAGAGTAAGGT-CGG	GAAATCAGAGTAAGGT-CGG		WT	GAAATCAGAGTAAGGTGCGG	GAAATCAGAGTAAGGTGCGG		WT	GAAATCAGAGTAAGGTGCGG	GAAATCAGAGTAAGGTGCGG		Ho	GAAATCAGAGTAAGGTGTCGG	GAAATCAGAGTAAGGTGTCGG		Ho	GAAATCAGAGTAAGGTG--G	GAAATCAGAGTAAGGTG--G		Ho	GAAATCAGAGTAAGGTGTCGG	GAAATCAGAGTAAGGTGTCGG
5-441	He	GAAATCAGAGTAAGGTGCGG	GAAATCAGAGTAAGGT-CGG		He	GAAATCAGAGTAAGGTGCGG	GAAATCAGAGTAAGGTGTCGG		WT	GAAATCAGAGTAAGGTGCGG	GAAATCAGAGTAAGGTGCGG		He	GAAATCAGAGTAAGGTGCGG	GAAATCAGAGTAAGGTGTCGG		Ho	GAAATCAGAGTAAGGTG--G	GAAATCAGAGTAAGGTG--G		Bi	GAAATCAGAGTAAGGTGTCGG	GAAATCAGAGTAA----CGG
5-442	He	GAAATCAGAGTAAGGTGCGG	GAAATCAGAGTAAGGT-CGG		He	GAAATCAGAGTAAGGTGCGG	GAAATCAGAGTAAGGTGTCGG		WT	GAAATCAGAGTAAGGTGCGG	GAAATCAGAGTAAGGTGCGG		WT	GAAATCAGAGTAAGGTGCGG	GAAATCAGAGTAAGGTGCGG		Ho	GAAATCAGAGTAAGGTG--G	GAAATCAGAGTAAGGTG--G		Bi	GAAATCAGAGTAAGGTGTCGG	GAAATCAGAGTAA----CGG
5-443	He	GAAATCAGAGTAAGGTGCGG	GAAATCAGAGTAAGGT-CGG		Ho	GAAATCAGAGTAAGGTGTCGG	GAAATCAGAGTAAGGTGTCGG		WT	GAAATCAGAGTAAGGTGCGG	GAAATCAGAGTAAGGTGCGG		He	GAAATCAGAGTAAGGTGCGG	GAAATCAGAGTAAGGTGTCGG		Ho	GAAATCAGAGTAAGGTG--G	GAAATCAGAGTAAGGTG--G		Ho	GAAATCAGAGTAA----CGG	GAAATCAGAGTAA----CGG
5-444	Ho	GAAATCAGAGTAAGGT-CGG	GAAATCAGAGTAAGGT-CGG		He	GAAATCAGAGTAAGGTGCGG	GAAATCAGAGTAAGGTGTCGG		WT	GAAATCAGAGTAAGGTGCGG	GAAATCAGAGTAAGGTGCGG		He	GAAATCAGAGTAAGGTGCGG	GAAATCAGAGTAAGGTGTCGG		WT	GAAATCAGAGTAAGGTGCGG	GAAATCAGAGTAAGGTGCGG		Bi	GAAATCAGAGTAAGGTGTCGG	GAAATCAGAGTAA----CGG
5-445	Ho	GAAATCAGAGTAAGGT-CGG	GAAATCAGAGTAAGGT-CGG		Ho	GAAATCAGAGTAAGGTGTCGG	GAAATCAGAGTAAGGTGTCGG		WT	GAAATCAGAGTAAGGTGCGG	GAAATCAGAGTAAGGTGCGG		WT	GAAATCAGAGTAAGGTGCGG	GAAATCAGAGTAAGGTGCGG		He	GAAATCAGAGTAAGGTGCGG	GAAATCAGAGTAAGGTG--G		Ho	GAAATCAGAGTAA----CGG	GAAATCAGAGTAA----CGG
5-446	He	GAAATCAGAGTAAGGTGCGG	GAAATCAGAGTAAGGT-CGG		He	GAAATCAGAGTAAGGTGCGG	GAAATCAGAGTAAGGTGTCGG		WT	GAAATCAGAGTAAGGTGCGG	GAAATCAGAGTAAGGTGCGG		He	GAAATCAGAGTAAGGTGCGG	GAAATCAGAGTAAGGTGTCGG		He	GAAATCAGAGTAAGGTGCGG	GAAATCAGAGTAAGGTG--G		Bi	GAAATCAGAGTAAGGTGTCGG	GAAATCAGAGTAA----CGG
5-447	WT	GAAATCAGAGTAAGGTGCGG	GAAATCAGAGTAAGGTGCGG		WT	GAAATCAGAGTAAGGTGCGG	GAAATCAGAGTAAGGTGCGG		WT	GAAATCAGAGTAAGGTGCGG	GAAATCAGAGTAAGGTGCGG		He	GAAATCAGAGTAAGGTGCGG	GAAATCAGAGTAAGGTGTCGG		WT	GAAATCAGAGTAAGGTGCGG	GAAATCAGAGTAAGGTGCGG		Ho	GAAATCAGAGTAAGGTGTCGG	GAAATCAGAGTAAGGTGTCGG
5-448	He	GAAATCAGAGTAAGGTGCGG	GAAATCAGAGTAAGGT-CGG		He	GAAATCAGAGTAAGGTGCGG	GAAATCAGAGTAAGGTGTCGG		WT	GAAATCAGAGTAAGGTGCGG	GAAATCAGAGTAAGGTGCGG		Ho	GAAATCAGAGTAAGGTGTCGG	GAAATCAGAGTAAGGTGTCGG		Ho	GAAATCAGAGTAAGGTG--G	GAAATCAGAGTAAGGTG--G		Bi	GAAATCAGAGTAAGGTGTCGG	GAAATCAGAGTAA----CGG
5-449	He	GAAATCAGAGTAAGGTGCGG	GAAATCAGAGTAAGGT-CGG		Ho	GAAATCAGAGTAAGGTGTCGG	GAAATCAGAGTAAGGTGTCGG		WT	GAAATCAGAGTAAGGTGCGG	GAAATCAGAGTAAGGTGCGG		He	GAAATCAGAGTAAGGTGCGG	GAAATCAGAGTAAGGTGTCGG		He	GAAATCAGAGTAAGGTGCGG	GAAATCAGAGTAAGGTG--G		Ho	GAAATCAGAGTAA----CGG	GAAATCAGAGTAA----CGG
5-450	Ho	GAAATCAGAGTAAGGT-CGG	GAAATCAGAGTAAGGT-CGG		He	GAAATCAGAGTAAGGTGCGG	GAAATCAGAGTAAGGTGTCGG		WT	GAAATCAGAGTAAGGTGCGG	GAAATCAGAGTAAGGTGCGG		Ho	GAAATCAGAGTAAGGTGTCGG	GAAATCAGAGTAAGGTGTCGG		He	GAAATCAGAGTAAGGTGCGG	GAAATCAGAGTAAGGTG--G		Bi	GAAATCAGAGTAAGGTGTCGG	GAAATCAGAGTAA----CGG
5-451	Ho	GAAATCAGAGTAAGGT-CGG	GAAATCAGAGTAAGGT-CGG		He	GAAATCAGAGTAAGGTGCGG	GAAATCAGAGTAAGGTGTCGG		WT	GAAATCAGAGTAAGGTGCGG	GAAATCAGAGTAAGGTGCGG		He	GAAATCAGAGTAAGGTGCGG	GAAATCAGAGTAAGGTGTCGG		He	GAAATCAGAGTAAGGTGCGG	GAAATCAGAGTAAGGTG--G		Bi	GAAATCAGAGTAAGGTGTCGG	GAAATCAGAGTAA----CGG
5-452	He	GAAATCAGAGTAAGGTGCGG	GAAATCAGAGTAAGGT-CGG		He	GAAATCAGAGTAAGGTGCGG	GAAATCAGAGTAAGGTGTCGG		WT	GAAATCAGAGTAAGGTGCGG	GAAATCAGAGTAAGGTGCGG		Ho	GAAATCAGAGTAAGGTGTCGG	GAAATCAGAGTAAGGTGTCGG		WT	GAAATCAGAGTAAGGTGCGG	GAAATCAGAGTAAGGTGCGG		Bi	GAAATCAGAGTAAGGTGTCGG	GAAATCAGAGTAA----CGG
5-453	WT	GAAATCAGAGTAAGGTGCGG	GAAATCAGAGTAAGGTGCGG		He	GAAATCAGAGTAAGGTGCGG	GAAATCAGAGTAAGGTGTCGG		WT	GAAATCAGAGTAAGGTGCGG	GAAATCAGAGTAAGGTGCGG		He	GAAATCAGAGTAAGGTGCGG	GAAATCAGAGTAAGGTGTCGG		He	GAAATCAGAGTAAGGTGCGG	GAAATCAGAGTAAGGTG--G		Bi	GAAATCAGAGTAAGGTGTCGG	GAAATCAGAGTAA----CGG
5-454	WT	GAAATCAGAGTAAGGTGCGG	GAAATCAGAGTAAGGTGCGG		He	GAAATCAGAGTAAGGTGCGG	GAAATCAGAGTAAGGTGTCGG		WT	GAAATCAGAGTAAGGTGCGG	GAAATCAGAGTAAGGTGCGG		He	GAAATCAGAGTAAGGTGCGG	GAAATCAGAGTAAGGTGTCGG		He	GAAATCAGAGTAAGGTGCGG	GAAATCAGAGTAAGGTG--G		Bi	GAAATCAGAGTAAGGTGTCGG	GAAATCAGAGTAA----CGG
5-455	He	GAAATCAGAGTAAGGTGCGG	GAAATCAGAGTAAGGT-CGG		He	GAAATCAGAGTAAGGTGCGG	GAAATCAGAGTAAGGTGTCGG		WT	GAAATCAGAGTAAGGTGCGG	GAAATCAGAGTAAGGTGCGG		He	GAAATCAGAGTAAGGTGCGG	GAAATCAGAGTAAGGTGTCGG		He	GAAATCAGAGTAAGGTGCGG	GAAATCAGAGTAAGGTG--G		Bi	GAAATCAGAGTAAGGTGTCGG	GAAATCAGAGTAA----CGG
5-456	He	GAAATCAGAGTAAGGTGCGG	GAAATCAGAGTAAGGT-CGG		Ho	GAAATCAGAGTAAGGTGTCGG	GAAATCAGAGTAAGGTGTCGG		WT	GAAATCAGAGTAAGGTGCGG	GAAATCAGAGTAAGGTGCGG		WT	GAAATCAGAGTAAGGTGCGG	GAAATCAGAGTAAGGTGCGG		WT	GAAATCAGAGTAAGGTGCGG	GAAATCAGAGTAAGGTGCGG		Ho	GAAATCAGAGTAA----CGG	GAAATCAGAGTAA----CGG
5-457	He	GAAATCAGAGTAAGGTGCGG	GAAATCAGAGTAAGGT-CGG		He	GAAATCAGAGTAAGGTGCGG	GAAATCAGAGTAAGGTGTCGG		WT	GAAATCAGAGTAAGGTGCGG	GAAATCAGAGTAAGGTGCGG		WT	GAAATCAGAGTAAGGTGCGG	GAAATCAGAGTAAGGTGCGG		Ho	GAAATCAGAGTAAGGTG--G	GAAATCAGAGTAAGGTG--G		Bi	GAAATCAGAGTAAGGTGTCGG	GAAATCAGAGTAA----CGG
5-458	He	GAAATCAGAGTAAGGTGCGG	GAAATCAGAGTAAGGT-CGG		He	GAAATCAGAGTAAGGTGCGG	GAAATCAGAGTAAGGTGTCGG		WT	GAAATCAGAGTAAGGTGCGG	GAAATCAGAGTAAGGTGCGG		He	GAAATCAGAGTAAGGTGCGG	GAAATCAGAGTAAGGTGTCGG		He	GAAATCAGAGTAAGGTGCGG	GAAATCAGAGTAAGGTG--G		Bi	GAAATCAGAGTAAGGTGTCGG	GAAATCAGAGTAA----CGG
5-459	WT	GAAATCAGAGTAAGGTGCGG	GAAATCAGAGTAAGGTGCGG		Ho	GAAATCAGAGTAAGGTGTCGG	GAAATCAGAGTAAGGTGTCGG		WT	GAAATCAGAGTAAGGTGCGG	GAAATCAGAGTAAGGTGCGG		He	GAAATCAGAGTAAGGTGCGG	GAAATCAGAGTAAGGTGTCGG		He	GAAATCAGAGTAAGGTGCGG	GAAATCAGAGTAAGGTG--G		Ho	GAAATCAGAGTAA----CGG	GAAATCAGAGTAA----CGG
5-460	Ho	GAAATCAGAGTAAGGT-CGG	GAAATCAGAGTAAGGT-CGG		He	GAAATCAGAGTAAGGTGCGG	GAAATCAGAGTAAGGTGTCGG		WT	GAAATCAGAGTAAGGTGCGG	GAAATCAGAGTAAGGTGCGG		WT	GAAATCAGAGTAAGGTGCGG	GAAATCAGAGTAAGGTGCGG		He	GAAATCAGAGTAAGGTGCGG	GAAATCAGAGTAAGGTG--G		Bi	GAAATCAGAGTAAGGTGTCGG	GAAATCAGAGTAA----CGG
24-001	Ho	GAAATCAGAGTAAGGTGTCGG	GAAATCAGAGTAAGGTGTCGG		Ho	GAAATCAGAGTAAGGTGTCGG	GAAATCAGAGTAAGGTGTCGG		Ho	GAAATCAGAGTAAGGT-CGG	GAAATCAGAGTAAGGT-CGG		Ho	GAAATCAGAGTAAGGTG-GG	GAAATCAGAGTAAGGTG-GG		Ho	GAAATCAGAGTAAGGTGTCGG	GAAATCAGAGTAAGGTGTCGG		Ho	GAAATCAGAGTAAGGTGTCGG	GAAATCAGAGTAAGGTGTCGG
24-002	Ho	GAAATCAGAGTAAGGTGTCGG	GAAATCAGAGTAAGGTGTCGG		Bi	GAAATCAGAGTAAGG-GCGG	GAAATCAGAGTAAGGTGTCGG		Ho	GAAATCAGAGTAAGGTGTCGG	GAAATCAGAGTAAGGTGTCGG		He	GAAATCAGAGTAAGGTG-GG	GAAATCAGAGTAAGGTGTCGG		Ho	GAAATCAGAGTAAGGTGTCGG	GAAATCAGAGTAAGGTGTCGG		Ho	GAAATCAGAGTAAGGTGTCGG	GAAATCAGAGTAAGGTGTCGG
24-003	Ho	GAAATCAGAGTAAGGTGTCGG	GAAATCAGAGTAAGGTGTCGG		Bi	GAAATCAGAGTAAGG-GCGG	GAAATCAGAGTAAGGTGTCGG		Ho	GAAATCAGAGTAAGGT-CGG	GAAATCAGAGTAAGGT-CGG		Ho	GAAATCAGAGTAAGGTGTCGG	GAAATCAGAGTAAGGTGTCGG		Ho	GAAATCAGAGTAAGGTGTCGG	GAAATCAGAGTAAGGTGTCGG		Ho	GAAATCAGAGTAAGGTGTCGG	GAAATCAGAGTAAGGTGTCGG
24-004	Ho	GAAATCAGAGTAAGGTGTCGG	GAAATCAGAGTAAGGTGTCGG		Bi	GAAATCAGAGTAAGG-GCGG	GAAATCAGAGTAAGGTGTCGG		Bi	GAAATCAGAGTAAGGT-CGG	GAAATCAGAGTAAGGTGTCGG		Ho	GAAATCAGAGTAAGGTGTCGG	GAAATCAGAGTAAGGTGTCGG		Ho	GAAATCAGAGTAAGGTGTCGG	GAAATCAGAGTAAGGTGTCGG		Ho	GAAATCAGAGTAAGGTGTCGG	GAAATCAGAGTAAGGTGTCGG
24-005	Ho	GAAATCAGAGTAAGGTGTCGG	GAAATCAGAGTAAGGTGTCGG		Ho	GAAATCAGAGTAAGGTGTCGG	GAAATCAGAGTAAGGTGTCGG		Bi	GAAATCAGAGTAAGGT-CGG	GAAATCAGAGTAAGGTGTCGG		Ho	GAAATCAGAGTAAGGTGTCGG	GAAATCAGAGTAAGGTGTCGG		Ho	GAAATCAGAGTAAGGTGTCGG	GAAATCAGAGTAAGGTGTCGG		Ho	GAAATCAGAGTAAGGTGTCGG	GAAATCAGAGTAAGGTGTCGG
24-006	Ho	GAAATCAGAGTAAGGTGTCGG	GAAATCAGAGTAAGGTGTCGG		Bi	GAAATCAGAGTAAGG-GCGG	GAAATCAGAGTAAGGTGTCGG		Ho	GAAATCAGAGTAAGGTGTCGG	GAAATCAGAGTAAGGTGTCGG		He	GAAATCAGAGTAAGGTG-GG	GAAATCAGAGTAAGGTGTCGG		Ho	GAAATCAGAGTAAGGTGTCGG	GAAATCAGAGTAAGGTGTCGG		Ho	GAAATCAGAGTAAGGTGTCGG	GAAATCAGAGTAAGGTGTCGG
24-007	Ho	GAAATCAGAGTAAGGTGTCGG	GAAATCAGAGTAAGGTGTCGG		Ho	GAAATCAGAGTAAGGTGTCGG	GAAATCAGAGTAAGGTGTCGG		Ho	GAAATCAGAGTAAGGTGTCGG	GAAATCAGAGTAAGGTGTCGG		Ho	GAAATCAGAGTAAGGTGTCGG	GAAATCAGAGTAAGGTGTCGG		Ho	GAAATCAGAGTAAGGTGTCGG	GAAATCAGAGTAAGGTGTCGG		Ho	GAAATCAGAGTAAGGTGTCGG	GAAATCAGAGTAAGGTGTCGG
24-008	Ho	GAAATCAGAGTAAGGTGTCGG	GAAATCAGAGTAAGGTGTCGG		Bi	GAAATCAGAGTAAGG-GCGG	GAAATCAGAGTAAGGTGTCGG		Ho	GAAATCAGAGTAAGGTGTCGG	GAAATCAGAGTAAGGTGTCGG		Ho	GAAATCAGAGTAAGGTG-GG	GAAATCAGAGTAAGGTG-GG		Ho	GAAATCAGAGTAAGGTGTCGG	GAAATCAGAGTAAGGTGTCGG		Ho	GAAATCAGAGTAAGGTGTCGG	GAAATCAGAGTAAGGTGTCGG
24-009	Ho	GAAATCAGAGTAAGGTGTCGG	GAAATCAGAGTAAGGTGTCGG		Ho	GAAATCAGAGTAAGGTGTCGG	GAAATCAGAGTAAGGTGTCGG		Bi	GAAATCAGAGTAAGGT-CGG	GAAATCAGAGTAAGGTGTCGG		He	GAAATCAGAGTAAGGTG-GG	GAAATCAGAGTAAGGTGTCGG		Ho	GAAATCAGAGTAAGGTGTCGG	GAAATCAGAGTAAGGTGTCGG		Ho	GAAATCAGAGTAAGGTGTCGG	GAAATCAGAGTAAGGTGTCGG
24-010	Ho	GAAATCAGAGTAAGGTGTCGG	GAAATCAGAGTAAGGTGTCGG		Ho	GAAATCAGAGTAAGGTGTCGG	GAAATCAGAGTAAGGTGTCGG		Ho	GAAATCAGAGTAAGGT-CGG	GAAATCAGAGTAAGGT-CGG		Ho	GAAATCAGAGTAAGGTGTCGG	GAAATCAGAGTAAGGTGTCGG		Ho	GAAATCAGAGTAAGGTGTCGG	GAAATCAGAGTAAGGTGTCGG		Ho	GAAATCAGAGTAAGGTGTCGG	GAAATCAGAGTAAGGTGTCGG
24-011	Ho	GAAATCAGAGTAAGGTGTCGG	GAAATCAGAGTAAGGTGTCGG		Bi	GAAATCAGAGTAAGG-GCGG	GAAATCAGAGTAAGGTGTCGG		Bi	GAAATCAGAGTAAGGT-CGG	GAAATCAGAGTAAGGTGTCGG		He	GAAATCAGAGTAAGGTG-GG	GAAATCAGAGTAAGGTGTCGG		Ho	GAAATCAGAGTAAGGTGTCGG	GAAATCAGAGTAAGGTGTCGG		Ho	GAAATCAGAGTAAGGTGTCGG	GAAATCAGAGTAAGGTGTCGG
24-012	Ho	GAAATCAGAGTAAGGTGTCGG	GAAATCAGAGTAAGGTGTCGG		Bi	GAAATCAGAGTAAGG-GCGG	GAAATCAGAGTAAGGTGTCGG		Bi	GAAATCAGAGTAAGGT-CGG	GAAATCAGAGTAAGGTGTCGG		He	GAAATCAGAGTAAGGTG-GG	GAAATCAGAGTAAGGTGTCGG		Ho	GAAATCAGAGTAAGGTGTCGG	GAAATCAGAGTAAGGTGTCGG		Ho	GAAATCAGAGTAAGGTGTCGG	GAAATCAGAGTAAGGTGTCGG
24-013	Ho	GAAATCAGAGTAAGGTGTCGG	GAAATCAGAGTAAGGTGTCGG		Bi	GAAATCAGAGTAAGG-GCGG	GAAATCAGAGTAAGGTGTCGG		Bi	GAAATCAGAGTAAGGT-CGG	GAAATCAGAGTAAGGTGTCGG		Ho	GAAATCAGAGTAAGGTG-GG	GAAATCAGAGTAAGGTG-GG		Ho	GAAATCAGAGTAAGGTGTCGG	GAAATCAGAGTAAGGTGTCGG		Ho	GAAATCAGAGTAAGGTGTCGG	GAAATCAGAGTAAGGTGTCGG
24-014	Ho	GAAATCAGAGTAAGGTGTCGG	GAAATCAGAGTAAGGTGTCGG		Bi	GAAATCAGAGTAAGG-GCGG	GAAATCAGAGTAAGGTGTCGG		Ho	GAAATCAGAGTAAGGTGTCGG	GAAATCAGAGTAAGGTGTCGG		He	GAAATCAGAGTAAGGTG-GG	GAAATCAGAGTAAGGTGTCGG		Ho	GAAATCAGAGTAAGGTGTCGG	GAAATCAGAGTAAGGTGTCGG		Ho	GAAATCAGAGTAAGGTGTCGG	GAAATCAGAGTAAGGTGTCGG
24-015	Ho	GAAATCAGAGTAAGGTGTCGG	GAAATCAGAGTAAGGTGTCGG		Ho	GAAATCAGAGTAAGGTGTCGG	GAAATCAGAGTAAGGTGTCGG		Bi	GAAATCAGAGTAAGGT-CGG	GAAATCAGAGTAAGGTGTCGG		He	GAAATCAGAGTAAGGTG-GG	GAAATCAGAGTAAGGTGTCGG		Ho	GAAATCAGAGTAAGGTGTCGG	GAAATCAGAGTAAGGTGTCGG		Ho	GAAATCAGAGTAAGGTGTCGG	GAAATCAGAGTAAGGTGTCGG
24-016	Ho	GAAATCAGAGTAAGGTGTCGG	GAAATCAGAGTAAGGTGTCGG		Ho	GAAATCAGAGTAAGGTGTCGG	GAAATCAGAGTAAGGTGTCGG		Bi	GAAATCAGAGTAAGGT-CGG	GAAATCAGAGTAAGGTGTCGG		Ho	GAAATCAGAGTAAGGTGTCGG	GAAATCAGAGTAAGGTGTCGG		Ho	GAAATCAGAGTAAGGTGTCGG	GAAATCAGAGTAAGGTGTCGG		Ho	GAAATCAGAGTAAGGTGTCGG	GAAATCAGAGTAAGGTGTCGG
24-017	Ho	GAAATCAGAGTAAGGTGTCGG	GAAATCAGAGTAAGGTGTCGG		Ho	GAAATCAGAGTAAGGTGTCGG	GAAATCAGAGTAAGGTGTCGG		Bi	GAAATCAGAGTAAGGT-CGG	GAAATCAGAGTAAGGTGTCGG		He	GAAATCAGAGTAAGGTG-GG	GAAATCAGAGTAAGGTGTCGG		Ho	GAAATCAGAGTAAGGTGTCGG	GAAATCAGAGTAAGGTGTCGG		Ho	GAAATCAGAGTAAGGTGTCGG	GAAATCAGAGTAAGGTGTCGG
24-018	Ho	GAAATCAGAGTAAGGTGTCGG	GAAATCAGAGTAAGGTGTCGG		Ho	GAAATCAGAGTAAGGTGTCGG	GAAATCAGAGTAAGGTGTCGG		Ho	GAAATCAGAGTAAGGTGTCGG	GAAATCAGAGTAAGGTGTCGG		Ho	GAAATCAGAGTAAGGTG-GG	GAAATCAGAGTAAGGTG-GG		Ho	GAAATCAGAGTAAGGTGTCGG	GAAATCAGAGTAAGGTGTCGG		Ho	GAAATCAGAGTAAGGTGTCGG	GAAATCAGAGTAAGGTGTCGG
24-019	Ho	GAAATCAGAGTAAGGTGTCGG	GAAATCAGAGTAAGGTGTCGG		Ho	GAAATCAGAGTAAGGTGTCGG	GAAATCAGAGTAAGGTGTCGG		Ho	GAAATCAGAGTAAGGT-CGG	GAAATCAGAGTAAGGT-CGG		Ho	GAAATCAGAGTAAGGTGTCGG	GAAATCAGAGTAAGGTGTCGG		Ho	GAAATCAGAGTAAGGTGTCGG	GAAATCAGAGTAAGGTGTCGG		Ho	GAAATCAGAGTAAGGTGTCGG	GAAATCAGAGTAAGGTGTCGG
24-020	Ho	GAAATCAGAGTAAGGTGTCGG	GAAATCAGAGTAAGGTGTCGG		Ho	GAAATCAGAGTAAGGTGTCGG	GAAATCAGAGTAAGGTGTCGG		Bi	GAAATCAGAGTAAGGT-CGG	GAAATCAGAGTAAGGTGTCGG		He	GAAATCAGAGTAAGGTG-GG	GAAATCAGAGTAAGGTGTCGG		Ho	GAAATCAGAGTAAGGTGTCGG	GAAATCAGAGTAAGGTGTCGG		Ho	GAAATCAGAGTAAGGTGTCGG	GAAATCAGAGTAAGGTGTCGG
24-021	Ho	GAAATCAGAGTAAGGTGTCGG	GAAATCAGAGTAAGGTGTCGG		Bi	GAAATCAGAGTAAGG-GCGG	GAAATCAGAGTAAGGTGTCGG		Bi	GAAATCAGAGTAAGGT-CGG	GAAATCAGAGTAAGGTGTCGG		Ho	GAAATCAGAGTAAGGTGTCGG	GAAATCAGAGTAAGGTGTCGG		Ho	GAAATCAGAGTAAGGTGTCGG	GAAATCAGAGTAAGGTGTCGG		Ho	GAAATCAGAGTAAGGTGTCGG	GAAATCAGAGTAAGGTGTCGG
24-022	Ho	GAAATCAGAGTAAGGTGTCGG	GAAATCAGAGTAAGGTGTCGG		Bi	GAAATCAGAGTAAGG-GCGG	GAAATCAGAGTAAGGTGTCGG		Ho	GAAATCAGAGTAAGGT-CGG	GAAATCAGAGTAAGGT-CGG		Ho	GAAATCAGAGTAAGGTG-GG	GAAATCAGAGTAAGGTG-GG		Ho	GAAATCAGAGTAAGGTGTCGG	GAAATCAGAGTAAGGTGTCGG		Ho	GAAATCAGAGTAAGGTGTCGG	GAAATCAGAGTAAGGTGTCGG
24-023	Ho	GAAATCAGAGTAAGGTGTCGG	GAAATCAGAGTAAGGTGTCGG		Ho	GAAATCAGAGTAAGGTGTCGG	GAAATCAGAGTAAGGTGTCGG		Ho	GAAATCAGAGTAAGGT-CGG	GAAATCAGAGTAAGGT-CGG		He	GAAATCAGAGTAAGGTG-GG	GAAATCAGAGTAAGGTGTCGG		Ho	GAAATCAGAGTAAGGTGTCGG	GAAATCAGAGTAAGGTGTCGG		Ho	GAAATCAGAGTAAGGTGTCGG	GAAATCAGAGTAAGGTGTCGG
24-024	Ho	GAAATCAGAGTAAGGTGTCGG	GAAATCAGAGTAAGGTGTCGG		Bi	GAAATCAGAGTAAGG-GCGG	GAAATCAGAGTAAGGTGTCGG		Bi	GAAATCAGAGTAAGGT-CGG	GAAATCAGAGTAAGGTGTCGG		He	GAAATCAGAGTAAGGTG-GG	GAAATCAGAGTAAGGTGTCGG		Ho	GAAATCAGAGTAAGGTGTCGG	GAAATCAGAGTAAGGTGTCGG		Ho	GAAATCAGAGTAAGGTGTCGG	GAAATCAGAGTAAGGTGTCGG
24-025	Ho	GAAATCAGAGTAAGGTGTCGG	GAAATCAGAGTAAGGTGTCGG		Bi	GAAATCAGAGTAAGG-GCGG	GAAATCAGAGTAAGGTGTCGG		Bi	GAAATCAGAGTAAGGT-CGG	GAAATCAGAGTAAGGTGTCGG		He	GAAATCAGAGTAAGGTG-GG	GAAATCAGAGTAAGGTGTCGG		Ho	GAAATCAGAGTAAGGTGTCGG	GAAATCAGAGTAAGGTGTCGG		Ho	GAAATCAGAGTAAGGTGTCGG	GAAATCAGAGTAAGGTGTCGG
24-026	Ho	GAAATCAGAGTAAGGTGTCGG	GAAATCAGAGTAAGGTGTCGG		Ho	GAAATCAGAGTAAGGTGTCGG	GAAATCAGAGTAAGGTGTCGG		Ho	GAAATCAGAGTAAGGTGTCGG	GAAATCAGAGTAAGGTGTCGG		Ho	GAAATCAGAGTAAGGTGTCGG	GAAATCAGAGTAAGGTGTCGG		Ho	GAAATCAGAGTAAGGTGTCGG	GAAATCAGAGTAAGGTGTCGG		Ho	GAAATCAGAGTAAGGTGTCGG	GAAATCAGAGTAAGGTGTCGG
24-027	Ho	GAAATCAGAGTAAGGTGTCGG	GAAATCAGAGTAAGGTGTCGG		Ho	GAAATCAGAGTAAGGTGTCGG	GAAATCAGAGTAAGGTGTCGG		Ho	GAAATCAGAGTAAGGT-CGG	GAAATCAGAGTAAGGT-CGG		He	GAAATCAGAGTAAGGTG-GG	GAAATCAGAGTAAGGTGTCGG		Ho	GAAATCAGAGTAAGGTGTCGG	GAAATCAGAGTAAGGTGTCGG		Ho	GAAATCAGAGTAAGGTGTCGG	GAAATCAGAGTAAGGTGTCGG
24-028	Ho	GAAATCAGAGTAAGGTGTCGG	GAAATCAGAGTAAGGTGTCGG		Bi	GAAATCAGAGTAAGG-GCGG	GAAATCAGAGTAAGGTGTCGG		Bi	GAAATCAGAGTAAGGT-CGG	GAAATCAGAGTAAGGTGTCGG		He	GAAATCAGAGTAAGGTG-GG	GAAATCAGAGTAAGGTGTCGG		Ho	GAAATCAGAGTAAGGTGTCGG	GAAATCAGAGTAAGGTGTCGG		Ho	GAAATCAGAGTAAGGTGTCGG	GAAATCAGAGTAAGGTGTCGG
24-029	Ho	GAAATCAGAGTAAGGTGTCGG	GAAATCAGAGTAAGGTGTCGG		Ho	GAAATCAGAGTAAGGTGTCGG	GAAATCAGAGTAAGGTGTCGG		Ho	GAAATCAGAGTAAGGTGTCGG	GAAATCAGAGTAAGGTGTCGG		Ho	GAAATCAGAGTAAGGTGTCGG	GAAATCAGAGTAAGGTGTCGG		Ho	GAAATCAGAGTAAGGTGTCGG	GAAATCAGAGTAAGGTGTCGG		Ho	GAAATCAGAGTAAGGTGTCGG	GAAATCAGAGTAAGGTGTCGG
24-030	Ho	GAAATCAGAGTAAGGTGTCGG	GAAATCAGAGTAAGGTGTCGG		Ho	GAAATCAGAGTAAGGTGTCGG	GAAATCAGAGTAAGGTGTCGG		Ho	GAAATCAGAGTAAGGT-CGG	GAAATCAGAGTAAGGT-CGG		Ho	GAAATCAGAGTAAGGTGTCGG	GAAATCAGAGTAAGGTGTCGG		Ho	GAAATCAGAGTAAGGTGTCGG	GAAATCAGAGTAAGGTGTCGG		Ho	GAAATCAGAGTAAGGTGTCGG	GAAATCAGAGTAAGGTGTCGG
24-031	Ho	GAAATCAGAGTAAGGTGTCGG	GAAATCAGAGTAAGGTGTCGG		Bi	GAAATCAGAGTAAGG-GCGG	GAAATCAGAGTAAGGTGTCGG		Bi	GAAATCAGAGTAAGGT-CGG	GAAATCAGAGTAAGGTGTCGG		He	GAAATCAGAGTAAGGTG-GG	GAAATCAGAGTAAGGTGTCGG		Ho	GAAATCAGAGTAAGGTGTCGG	GAAATCAGAGTAAGGTGTCGG		Ho	GAAATCAGAGTAAGGTGTCGG	GAAATCAGAGTAAGGTGTCGG
24-032	Ho	GAAATCAGAGTAAGGTGTCGG	GAAATCAGAGTAAGGTGTCGG		Ho	GAAATCAGAGTAAGGTGTCGG	GAAATCAGAGTAAGGTGTCGG		Bi	GAAATCAGAGTAAGGT-CGG	GAAATCAGAGTAAGGTGTCGG		He	GAAATCAGAGTAAGGTG-GG	GAAATCAGAGTAAGGTGTCGG		Ho	GAAATCAGAGTAAGGTGTCGG	GAAATCAGAGTAAGGTGTCGG		Ho	GAAATCAGAGTAAGGTGTCGG	GAAATCAGAGTAAGGTGTCGG
24-033	Ho	GAAATCAGAGTAAGGTGTCGG	GAAATCAGAGTAAGGTGTCGG		Bi	GAAATCAGAGTAAGG-GCGG	GAAATCAGAGTAAGGTGTCGG		Bi	GAAATCAGAGTAAGGT-CGG	GAAATCAGAGTAAGGTGTCGG		He	GAAATCAGAGTAAGGTG-GG	GAAATCAGAGTAAGGTGTCGG		Ho	GAAATCAGAGTAAGGTGTCGG	GAAATCAGAGTAAGGTGTCGG		Ho	GAAATCAGAGTAAGGTGTCGG	GAAATCAGAGTAAGGTGTCGG
24-034	Ho	GAAATCAGAGTAAGGTGTCGG	GAAATCAGAGTAAGGTGTCGG		Bi	GAAATCAGAGTAAGG-GCGG	GAAATCAGAGTAAGGTGTCGG		Ho	GAAATCAGAGTAAGGTGTCGG	GAAATCAGAGTAAGGTGTCGG		He	GAAATCAGAGTAAGGTG-GG	GAAATCAGAGTAAGGTGTCGG		Ho	GAAATCAGAGTAAGGTGTCGG	GAAATCAGAGTAAGGTGTCGG		Ho	GAAATCAGAGTAAGGTGTCGG	GAAATCAGAGTAAGGTGTCGG
24-035	Ho	GAAATCAGAGTAAGGTGTCGG	GAAATCAGAGTAAGGTGTCGG		Ho	GAAATCAGAGTAAGGTGTCGG	GAAATCAGAGTAAGGTGTCGG		Ho	GAAATCAGAGTAAGGT-CGG	GAAATCAGAGTAAGGT-CGG		He	GAAATCAGAGTAAGGTG-GG	GAAATCAGAGTAAGGTGTCGG		Ho	GAAATCAGAGTAAGGTGTCGG	GAAATCAGAGTAAGGTGTCGG		Ho	GAAATCAGAGTAAGGTGTCGG	GAAATCAGAGTAAGGTGTCGG
24-036	Ho	GAAATCAGAGTAAGGTGTCGG	GAAATCAGAGTAAGGTGTCGG		Bi	GAAATCAGAGTAAGG-GCGG	GAAATCAGAGTAAGGTGTCGG		Bi	GAAATCAGAGTAAGGT-CGG	GAAATCAGAGTAAGGTGTCGG		Ho	GAAATCAGAGTAAGGTGTCGG	GAAATCAGAGTAAGGTGTCGG		Ho	GAAATCAGAGTAAGGTGTCGG	GAAATCAGAGTAAGGTGTCGG		Ho	GAAATCAGAGTAAGGTGTCGG	GAAATCAGAGTAAGGTGTCGG
24-037	Ho	GAAATCAGAGTAAGGTGTCGG	GAAATCAGAGTAAGGTGTCGG		Bi	GAAATCAGAGTAAGG-GCGG	GAAATCAGAGTAAGGTGTCGG		Ho	GAAATCAGAGTAAGGT-CGG	GAAATCAGAGTAAGGT-CGG		Ho	GAAATCAGAGTAAGGTGTCGG	GAAATCAGAGTAAGGTGTCGG		Ho	GAAATCAGAGTAAGGTGTCGG	GAAATCAGAGTAAGGTGTCGG		Ho	GAAATCAGAGTAAGGTGTCGG	GAAATCAGAGTAAGGTGTCGG
24-038	Ho	GAAATCAGAGTAAGGTGTCGG	GAAATCAGAGTAAGGTGTCGG		Bi	GAAATCAGAGTAAGG-GCGG	GAAATCAGAGTAAGGTGTCGG		Bi	GAAATCAGAGTAAGGT-CGG	GAAATCAGAGTAAGGTGTCGG		Ho	GAAATCAGAGTAAGGTGTCGG	GAAATCAGAGTAAGGTGTCGG		Ho	GAAATCAGAGTAAGGTGTCGG	GAAATCAGAGTAAGGTGTCGG		Ho	GAAATCAGAGTAAGGTGTCGG	GAAATCAGAGTAAGGTGTCGG
24-039	Ho	GAAATCAGAGTAAGGTGTCGG	GAAATCAGAGTAAGGTGTCGG		Bi	GAAATCAGAGTAAGG-GCGG	GAAATCAGAGTAAGGTGTCGG		Bi	GAAATCAGAGTAAGGT-CGG	GAAATCAGAGTAAGGTGTCGG		Ho	GAAATCAGAGTAAGGTG-GG	GAAATCAGAGTAAGGTG-GG		Ho	GAAATCAGAGTAAGGTGTCGG	GAAATCAGAGTAAGGTGTCGG		Ho	GAAATCAGAGTAAGGTGTCGG	GAAATCAGAGTAAGGTGTCGG
24-040	Ho	GAAATCAGAGTAAGGTGTCGG	GAAATCAGAGTAAGGTGTCGG		Bi	GAAATCAGAGTAAGG-GCGG	GAAATCAGAGTAAGGTGTCGG		Ho	GAAATCAGAGTAAGGTGTCGG	GAAATCAGAGTAAGGTGTCGG		He	GAAATCAGAGTAAGGTG-GG	GAAATCAGAGTAAGGTGTCGG		Ho	GAAATCAGAGTAAGGTGTCGG	GAAATCAGAGTAAGGTGTCGG		Ho	GAAATCAGAGTAAGGTGTCGG	GAAATCAGAGTAAGGTGTCGG
24-041	Ho	GAAATCAGAGTAAGGTGTCGG	GAAATCAGAGTAAGGTGTCGG		Bi	GAAATCAGAGTAAGG-GCGG	GAAATCAGAGTAAGGTGTCGG		Ho	GAAATCAGAGTAAGGT-CGG	GAAATCAGAGTAAGGT-CGG		Ho	GAAATCAGAGTAAGGTGTCGG	GAAATCAGAGTAAGGTGTCGG		Ho	GAAATCAGAGTAAGGTGTCGG	GAAATCAGAGTAAGGTGTCGG		Ho	GAAATCAGAGTAAGGTGTCGG	GAAATCAGAGTAAGGTGTCGG
24-042	Ho	GAAATCAGAGTAAGGTGTCGG	GAAATCAGAGTAAGGTGTCGG		Ho	GAAATCAGAGTAAGGTGTCGG	GAAATCAGAGTAAGGTGTCGG		Bi	GAAATCAGAGTAAGGT-CGG	GAAATCAGAGTAAGGTGTCGG		He	GAAATCAGAGTAAGGTG-GG	GAAATCAGAGTAAGGTGTCGG		Ho	GAAATCAGAGTAAGGTGTCGG	GAAATCAGAGTAAGGTGTCGG		Ho	GAAATCAGAGTAAGGTGTCGG	GAAATCAGAGTAAGGTGTCGG
24-043	Ho	GAAATCAGAGTAAGGTGTCGG	GAAATCAGAGTAAGGTGTCGG		Ho	GAAATCAGAGTAAGGTGTCGG	GAAATCAGAGTAAGGTGTCGG		Ho	GAAATCAGAGTAAGGTGTCGG	GAAATCAGAGTAAGGTGTCGG		Ho	GAAATCAGAGTAAGGTGTCGG	GAAATCAGAGTAAGGTGTCGG		Ho	GAAATCAGAGTAAGGTGTCGG	GAAATCAGAGTAAGGTGTCGG		Ho	GAAATCAGAGTAAGGTGTCGG	GAAATCAGAGTAAGGTGTCGG
24-044	Ho	GAAATCAGAGTAAGGTGTCGG	GAAATCAGAGTAAGGTGTCGG		Ho	GAAATCAGAGTAAGGTGTCGG	GAAATCAGAGTAAGGTGTCGG		Ho	GAAATCAGAGTAAGGTGTCGG	GAAATCAGAGTAAGGTGTCGG		Ho	GAAATCAGAGTAAGGTGTCGG	GAAATCAGAGTAAGGTGTCGG		Ho	GAAATCAGAGTAAGGTGTCGG	GAAATCAGAGTAAGGTGTCGG		Ho	GAAATCAGAGTAAGGTGTCGG	GAAATCAGAGTAAGGTGTCGG
24-045	Ho	GAAATCAGAGTAAGGTGTCGG	GAAATCAGAGTAAGGTGTCGG		Ho	GAAATCAGAGTAAGGTGTCGG	GAAATCAGAGTAAGGTGTCGG		Bi	GAAATCAGAGTAAGGT-CGG	GAAATCAGAGTAAGGTGTCGG		He	GAAATCAGAGTAAGGTG-GG	GAAATCAGAGTAAGGTGTCGG		Ho	GAAATCAGAGTAAGGTGTCGG	GAAATCAGAGTAAGGTGTCGG		Ho	GAAATCAGAGTAAGGTGTCGG	GAAATCAGAGTAAGGTGTCGG
24-046	Ho	GAAATCAGAGTAAGGTGTCGG	GAAATCAGAGTAAGGTGTCGG		Bi	GAAATCAGAGTAAGG-GCGG	GAAATCAGAGTAAGGTGTCGG		Ho	GAAATCAGAGTAAGGTGTCGG	GAAATCAGAGTAAGGTGTCGG		Ho	GAAATCAGAGTAAGGTG-GG	GAAATCAGAGTAAGGTG-GG		Ho	GAAATCAGAGTAAGGTGTCGG	GAAATCAGAGTAAGGTGTCGG		Ho	GAAATCAGAGTAAGGTGTCGG	GAAATCAGAGTAAGGTGTCGG
24-047	Ho	GAAATCAGAGTAAGGTGTCGG	GAAATCAGAGTAAGGTGTCGG		Ho	GAAATCAGAGTAAGGTGTCGG	GAAATCAGAGTAAGGTGTCGG		Ho	GAAATCAGAGTAAGGT-CGG	GAAATCAGAGTAAGGT-CGG		He	GAAATCAGAGTAAGGTG-GG	GAAATCAGAGTAAGGTGTCGG		Ho	GAAATCAGAGTAAGGTGTCGG	GAAATCAGAGTAAGGTGTCGG		Ho	GAAATCAGAGTAAGGTGTCGG	GAAATCAGAGTAAGGTGTCGG
24-048	Ho	GAAATCAGAGTAAGGTGTCGG	GAAATCAGAGTAAGGTGTCGG		Bi	GAAATCAGAGTAAGG-GCGG	GAAATCAGAGTAAGGTGTCGG		Bi	GAAATCAGAGTAAGGT-CGG	GAAATCAGAGTAAGGTGTCGG		Ho	GAAATCAGAGTAAGGTG-GG	GAAATCAGAGTAAGGTG-GG		Ho	GAAATCAGAGTAAGGTGTCGG	GAAATCAGAGTAAGGTGTCGG		Ho	GAAATCAGAGTAAGGTGTCGG	GAAATCAGAGTAAGGTGTCGG
24-049	Ho	GAAATCAGAGTAAGGTGTCGG	GAAATCAGAGTAAGGTGTCGG		Bi	GAAATCAGAGTAAGG-GCGG	GAAATCAGAGTAAGGTGTCGG		Ho	GAAATCAGAGTAAGGTGTCGG	GAAATCAGAGTAAGGTGTCGG		He	GAAATCAGAGTAAGGTG-GG	GAAATCAGAGTAAGGTGTCGG		Ho	GAAATCAGAGTAAGGTGTCGG	GAAATCAGAGTAAGGTGTCGG		Ho	GAAATCAGAGTAAGGTGTCGG	GAAATCAGAGTAAGGTGTCGG
24-050	Ho	GAAATCAGAGTAAGGTGTCGG	GAAATCAGAGTAAGGTGTCGG		Bi	GAAATCAGAGTAAGG-GCGG	GAAATCAGAGTAAGGTGTCGG		Bi	GAAATCAGAGTAAGGT-CGG	GAAATCAGAGTAAGGTGTCGG		He	GAAATCAGAGTAAGGTG-GG	GAAATCAGAGTAAGGTGTCGG		Ho	GAAATCAGAGTAAGGTGTCGG	GAAATCAGAGTAAGGTGTCGG		Ho	GAAATCAGAGTAAGGTGTCGG	GAAATCAGAGTAAGGTGTCGG
24-051	Ho	GAAATCAGAGTAAGGTGTCGG	GAAATCAGAGTAAGGTGTCGG		Ho	GAAATCAGAGTAAGGTGTCGG	GAAATCAGAGTAAGGTGTCGG		Ho	GAAATCAGAGTAAGGTGTCGG	GAAATCAGAGTAAGGTGTCGG		Ho	GAAATCAGAGTAAGGTGTCGG	GAAATCAGAGTAAGGTGTCGG		Ho	GAAATCAGAGTAAGGTGTCGG	GAAATCAGAGTAAGGTGTCGG		Ho	GAAATCAGAGTAAGGTGTCGG	GAAATCAGAGTAAGGTGTCGG
24-052	Ho	GAAATCAGAGTAAGGTGTCGG	GAAATCAGAGTAAGGTGTCGG		Bi	GAAATCAGAGTAAGG-GCGG	GAAATCAGAGTAAGGTGTCGG		Bi	GAAATCAGAGTAAGGT-CGG	GAAATCAGAGTAAGGTGTCGG		Ho	GAAATCAGAGTAAGGTG-GG	GAAATCAGAGTAAGGTG-GG		Ho	GAAATCAGAGTAAGGTGTCGG	GAAATCAGAGTAAGGTGTCGG		Ho	GAAATCAGAGTAAGGTGTCGG	GAAATCAGAGTAAGGTGTCGG
24-053	Ho	GAAATCAGAGTAAGGTGTCGG	GAAATCAGAGTAAGGTGTCGG		Bi	GAAATCAGAGTAAGG-GCGG	GAAATCAGAGTAAGGTGTCGG		Ho	GAAATCAGAGTAAGGT-CGG	GAAATCAGAGTAAGGT-CGG		Ho	GAAATCAGAGTAAGGTGTCGG	GAAATCAGAGTAAGGTGTCGG		Ho	GAAATCAGAGTAAGGTGTCGG	GAAATCAGAGTAAGGTGTCGG		Ho	GAAATCAGAGTAAGGTGTCGG	GAAATCAGAGTAAGGTGTCGG
24-054	Ho	GAAATCAGAGTAAGGTGTCGG	GAAATCAGAGTAAGGTGTCGG		Ho	GAAATCAGAGTAAGGTGTCGG	GAAATCAGAGTAAGGTGTCGG		Ho	GAAATCAGAGTAAGGTGTCGG	GAAATCAGAGTAAGGTGTCGG		He	GAAATCAGAGTAAGGTG-GG	GAAATCAGAGTAAGGTGTCGG		Ho	GAAATCAGAGTAAGGTGTCGG	GAAATCAGAGTAAGGTGTCGG		Ho	GAAATCAGAGTAAGGTGTCGG	GAAATCAGAGTAAGGTGTCGG
24-055	Ho	GAAATCAGAGTAAGGTGTCGG	GAAATCAGAGTAAGGTGTCGG		Bi	GAAATCAGAGTAAGG-GCGG	GAAATCAGAGTAAGGTGTCGG		Ho	GAAATCAGAGTAAGGT-CGG	GAAATCAGAGTAAGGT-CGG		Ho	GAAATCAGAGTAAGGTGTCGG	GAAATCAGAGTAAGGTGTCGG		Ho	GAAATCAGAGTAAGGTGTCGG	GAAATCAGAGTAAGGTGTCGG		Ho	GAAATCAGAGTAAGGTGTCGG	GAAATCAGAGTAAGGTGTCGG
24-056	Ho	GAAATCAGAGTAAGGTGTCGG	GAAATCAGAGTAAGGTGTCGG		Bi	GAAATCAGAGTAAGG-GCGG	GAAATCAGAGTAAGGTGTCGG		Ho	GAAATCAGAGTAAGGTGTCGG	GAAATCAGAGTAAGGTGTCGG		He	GAAATCAGAGTAAGGTG-GG	GAAATCAGAGTAAGGTGTCGG		Ho	GAAATCAGAGTAAGGTGTCGG	GAAATCAGAGTAAGGTGTCGG		Ho	GAAATCAGAGTAAGGTGTCGG	GAAATCAGAGTAAGGTGTCGG
24-057	Ho	GAAATCAGAGTAAGGTGTCGG	GAAATCAGAGTAAGGTGTCGG		Bi	GAAATCAGAGTAAGG-GCGG	GAAATCAGAGTAAGGTGTCGG		Ho	GAAATCAGAGTAAGGT-CGG	GAAATCAGAGTAAGGT-CGG		He	GAAATCAGAGTAAGGTG-GG	GAAATCAGAGTAAGGTGTCGG		Ho	GAAATCAGAGTAAGGTGTCGG	GAAATCAGAGTAAGGTGTCGG		Ho	GAAATCAGAGTAAGGTGTCGG	GAAATCAGAGTAAGGTGTCGG
24-058	Ho	GAAATCAGAGTAAGGTGTCGG	GAAATCAGAGTAAGGTGTCGG		Ho	GAAATCAGAGTAAGGTGTCGG	GAAATCAGAGTAAGGTGTCGG		Bi	GAAATCAGAGTAAGGT-CGG	GAAATCAGAGTAAGGTGTCGG		Ho	GAAATCAGAGTAAGGTGTCGG	GAAATCAGAGTAAGGTGTCGG		Ho	GAAATCAGAGTAAGGTGTCGG	GAAATCAGAGTAAGGTGTCGG		Ho	GAAATCAGAGTAAGGTGTCGG	GAAATCAGAGTAAGGTGTCGG
24-059	Ho	GAAATCAGAGTAAGGTGTCGG	GAAATCAGAGTAAGGTGTCGG		Bi	GAAATCAGAGTAAGG-GCGG	GAAATCAGAGTAAGGTGTCGG		Ho	GAAATCAGAGTAAGGTGTCGG	GAAATCAGAGTAAGGTGTCGG		He	GAAATCAGAGTAAGGTG-GG	GAAATCAGAGTAAGGTGTCGG		Ho	GAAATCAGAGTAAGGTGTCGG	GAAATCAGAGTAAGGTGTCGG		Ho	GAAATCAGAGTAAGGTGTCGG	GAAATCAGAGTAAGGTGTCGG
24-060	Ho	GAAATCAGAGTAAGGTGTCGG	GAAATCAGAGTAAGGTGTCGG		Bi	GAAATCAGAGTAAGG-GCGG	GAAATCAGAGTAAGGTGTCGG		Ho	GAAATCAGAGTAAGGT-CGG	GAAATCAGAGTAAGGT-CGG		He	GAAATCAGAGTAAGGTG-GG	GAAATCAGAGTAAGGTGTCGG		Ho	GAAATCAGAGTAAGGTGTCGG	GAAATCAGAGTAAGGTGTCGG		Ho	GAAATCAGAGTAAGGTGTCGG	GAAATCAGAGTAAGGTGTCGG
24-061	Ho	GAAATCAGAGTAAGGTGTCGG	GAAATCAGAGTAAGGTGTCGG		Bi	GAAATCAGAGTAAGG-GCGG	GAAATCAGAGTAAGGTGTCGG		Ho	GAAATCAGAGTAAGGTGTCGG	GAAATCAGAGTAAGGTGTCGG		He	GAAATCAGAGTAAGGTG-GG	GAAATCAGAGTAAGGTGTCGG		Ho	GAAATCAGAGTAAGGTGTCGG	GAAATCAGAGTAAGGTGTCGG		Ho	GAAATCAGAGTAAGGTGTCGG	GAAATCAGAGTAAGGTGTCGG
24-062	Ho	GAAATCAGAGTAAGGTGTCGG	GAAATCAGAGTAAGGTGTCGG		Ho	GAAATCAGAGTAAGGTGTCGG	GAAATCAGAGTAAGGTGTCGG		Ho	GAAATCAGAGTAAGGT-CGG	GAAATCAGAGTAAGGT-CGG		Ho	GAAATCAGAGTAAGGTG-GG	GAAATCAGAGTAAGGTG-GG		Ho	GAAATCAGAGTAAGGTGTCGG	GAAATCAGAGTAAGGTGTCGG		Ho	GAAATCAGAGTAAGGTGTCGG	GAAATCAGAGTAAGGTGTCGG
24-063	Ho	GAAATCAGAGTAAGGTGTCGG	GAAATCAGAGTAAGGTGTCGG		Bi	GAAATCAGAGTAAGG-GCGG	GAAATCAGAGTAAGGTGTCGG		Ho	GAAATCAGAGTAAGGTGTCGG	GAAATCAGAGTAAGGTGTCGG		Ho	GAAATCAGAGTAAGGTG-GG	GAAATCAGAGTAAGGTG-GG		Ho	GAAATCAGAGTAAGGTGTCGG	GAAATCAGAGTAAGGTGTCGG		Ho	GAAATCAGAGTAAGGTGTCGG	GAAATCAGAGTAAGGTGTCGG
24-064	Ho	GAAATCAGAGTAAGGTGTCGG	GAAATCAGAGTAAGGTGTCGG		Bi	GAAATCAGAGTAAGG-GCGG	GAAATCAGAGTAAGGTGTCGG		Ho	GAAATCAGAGTAAGGT-CGG	GAAATCAGAGTAAGGT-CGG		He	GAAATCAGAGTAAGGTG-GG	GAAATCAGAGTAAGGTGTCGG		Ho	GAAATCAGAGTAAGGTGTCGG	GAAATCAGAGTAAGGTGTCGG		Ho	GAAATCAGAGTAAGGTGTCGG	GAAATCAGAGTAAGGTGTCGG
24-065	Ho	GAAATCAGAGTAAGGTGTCGG	GAAATCAGAGTAAGGTGTCGG		Bi	GAAATCAGAGTAAGG-GCGG	GAAATCAGAGTAAGGTGTCGG		Bi	GAAATCAGAGTAAGGT-CGG	GAAATCAGAGTAAGGTGTCGG		He	GAAATCAGAGTAAGGTG-GG	GAAATCAGAGTAAGGTGTCGG		Ho	GAAATCAGAGTAAGGTGTCGG	GAAATCAGAGTAAGGTGTCGG		Ho	GAAATCAGAGTAAGGTGTCGG	GAAATCAGAGTAAGGTGTCGG
24-066	Ho	GAAATCAGAGTAAGGTGTCGG	GAAATCAGAGTAAGGTGTCGG		Ho	GAAATCAGAGTAAGGTGTCGG	GAAATCAGAGTAAGGTGTCGG		Ho	GAAATCAGAGTAAGGT-CGG	GAAATCAGAGTAAGGT-CGG		Ho	GAAATCAGAGTAAGGTG-GG	GAAATCAGAGTAAGGTG-GG		Ho	GAAATCAGAGTAAGGTGTCGG	GAAATCAGAGTAAGGTGTCGG		Ho	GAAATCAGAGTAAGGTGTCGG	GAAATCAGAGTAAGGTGTCGG
24-067	Ho	GAAATCAGAGTAAGGTGTCGG	GAAATCAGAGTAAGGTGTCGG		Bi	GAAATCAGAGTAAGG-GCGG	GAAATCAGAGTAAGGTGTCGG		Ho	GAAATCAGAGTAAGGT-CGG	GAAATCAGAGTAAGGT-CGG		Ho	GAAATCAGAGTAAGGTGTCGG	GAAATCAGAGTAAGGTGTCGG		Ho	GAAATCAGAGTAAGGTGTCGG	GAAATCAGAGTAAGGTGTCGG		Ho	GAAATCAGAGTAAGGTGTCGG	GAAATCAGAGTAAGGTGTCGG
24-068	Ho	GAAATCAGAGTAAGGTGTCGG	GAAATCAGAGTAAGGTGTCGG		Bi	GAAATCAGAGTAAGG-GCGG	GAAATCAGAGTAAGGTGTCGG		Ho	GAAATCAGAGTAAGGT-CGG	GAAATCAGAGTAAGGT-CGG		Ho	GAAATCAGAGTAAGGTGTCGG	GAAATCAGAGTAAGGTGTCGG		Ho	GAAATCAGAGTAAGGTGTCGG	GAAATCAGAGTAAGGTGTCGG		Ho	GAAATCAGAGTAAGGTGTCGG	GAAATCAGAGTAAGGTGTCGG
24-069	Ho	GAAATCAGAGTAAGGTGTCGG	GAAATCAGAGTAAGGTGTCGG		Bi	GAAATCAGAGTAAGG-GCGG	GAAATCAGAGTAAGGTGTCGG		Ho	GAAATCAGAGTAAGGTGTCGG	GAAATCAGAGTAAGGTGTCGG		Ho	GAAATCAGAGTAAGGTGTCGG	GAAATCAGAGTAAGGTGTCGG		Ho	GAAATCAGAGTAAGGTGTCGG	GAAATCAGAGTAAGGTGTCGG		Ho	GAAATCAGAGTAAGGTGTCGG	GAAATCAGAGTAAGGTGTCGG
24-070	Ho	GAAATCAGAGTAAGGTGTCGG	GAAATCAGAGTAAGGTGTCGG		Bi	GAAATCAGAGTAAGG-GCGG	GAAATCAGAGTAAGGTGTCGG		Ho	GAAATCAGAGTAAGGT-CGG	GAAATCAGAGTAAGGT-CGG		Ho	GAAATCAGAGTAAGGTG-GG	GAAATCAGAGTAAGGTG-GG		Ho	GAAATCAGAGTAAGGTGTCGG	GAAATCAGAGTAAGGTGTCGG		Ho	GAAATCAGAGTAAGGTGTCGG	GAAATCAGAGTAAGGTGTCGG
24-071	Ho	GAAATCAGAGTAAGGTGTCGG	GAAATCAGAGTAAGGTGTCGG		Bi	GAAATCAGAGTAAGG-GCGG	GAAATCAGAGTAAGGTGTCGG		Ho	GAAATCAGAGTAAGGT-CGG	GAAATCAGAGTAAGGT-CGG		He	GAAATCAGAGTAAGGTG-GG	GAAATCAGAGTAAGGTGTCGG		Ho	GAAATCAGAGTAAGGTGTCGG	GAAATCAGAGTAAGGTGTCGG		Ho	GAAATCAGAGTAAGGTGTCGG	GAAATCAGAGTAAGGTGTCGG
24-072	Ho	GAAATCAGAGTAAGGTGTCGG	GAAATCAGAGTAAGGTGTCGG		Bi	GAAATCAGAGTAAGG-GCGG	GAAATCAGAGTAAGGTGTCGG		Ho	GAAATCAGAGTAAGGTGTCGG	GAAATCAGAGTAAGGTGTCGG		He	GAAATCAGAGTAAGGTG-GG	GAAATCAGAGTAAGGTGTCGG		Ho	GAAATCAGAGTAAGGTGTCGG	GAAATCAGAGTAAGGTGTCGG		Ho	GAAATCAGAGTAAGGTGTCGG	GAAATCAGAGTAAGGTGTCGG
24-073	Ho	GAAATCAGAGTAAGGTGTCGG	GAAATCAGAGTAAGGTGTCGG		Bi	GAAATCAGAGTAAGG-GCGG	GAAATCAGAGTAAGGTGTCGG		Bi	GAAATCAGAGTAAGGT-CGG	GAAATCAGAGTAAGGTGTCGG		He	GAAATCAGAGTAAGGTG-GG	GAAATCAGAGTAAGGTGTCGG		Ho	GAAATCAGAGTAAGGTGTCGG	GAAATCAGAGTAAGGTGTCGG		Ho	GAAATCAGAGTAAGGTGTCGG	GAAATCAGAGTAAGGTGTCGG
24-074	Ho	GAAATCAGAGTAAGGTGTCGG	GAAATCAGAGTAAGGTGTCGG		Ho	GAAATCAGAGTAAGGTGTCGG	GAAATCAGAGTAAGGTGTCGG		Bi	GAAATCAGAGTAAGGT-CGG	GAAATCAGAGTAAGGTGTCGG		Ho	GAAATCAGAGTAAGGTGTCGG	GAAATCAGAGTAAGGTGTCGG		Ho	GAAATCAGAGTAAGGTGTCGG	GAAATCAGAGTAAGGTGTCGG		Ho	GAAATCAGAGTAAGGTGTCGG	GAAATCAGAGTAAGGTGTCGG
24-075	Ho	GAAATCAGAGTAAGGTGTCGG	GAAATCAGAGTAAGGTGTCGG		Ho	GAAATCAGAGTAAGGTGTCGG	GAAATCAGAGTAAGGTGTCGG		Ho	GAAATCAGAGTAAGGTGTCGG	GAAATCAGAGTAAGGTGTCGG		He	GAAATCAGAGTAAGGTG-GG	GAAATCAGAGTAAGGTGTCGG		Ho	GAAATCAGAGTAAGGTGTCGG	GAAATCAGAGTAAGGTGTCGG		Ho	GAAATCAGAGTAAGGTGTCGG	GAAATCAGAGTAAGGTGTCGG
24-076	Ho	GAAATCAGAGTAAGGTGTCGG	GAAATCAGAGTAAGGTGTCGG		Bi	GAAATCAGAGTAAGG-GCGG	GAAATCAGAGTAAGGTGTCGG		Ho	GAAATCAGAGTAAGGTGTCGG	GAAATCAGAGTAAGGTGTCGG		Ho	GAAATCAGAGTAAGGTG-GG	GAAATCAGAGTAAGGTG-GG		Ho	GAAATCAGAGTAAGGTGTCGG	GAAATCAGAGTAAGGTGTCGG		Ho	GAAATCAGAGTAAGGTGTCGG	GAAATCAGAGTAAGGTGTCGG
24-077	Ho	GAAATCAGAGTAAGGTGTCGG	GAAATCAGAGTAAGGTGTCGG		Ho	GAAATCAGAGTAAGGTGTCGG	GAAATCAGAGTAAGGTGTCGG		Ho	GAAATCAGAGTAAGGTGTCGG	GAAATCAGAGTAAGGTGTCGG		Ho	GAAATCAGAGTAAGGTGTCGG	GAAATCAGAGTAAGGTGTCGG		Ho	GAAATCAGAGTAAGGTGTCGG	GAAATCAGAGTAAGGTGTCGG		Ho	GAAATCAGAGTAAGGTGTCGG	GAAATCAGAGTAAGGTGTCGG
24-078	Ho	GAAATCAGAGTAAGGTGTCGG	GAAATCAGAGTAAGGTGTCGG		Ho	GAAATCAGAGTAAGGTGTCGG	GAAATCAGAGTAAGGTGTCGG		Ho	GAAATCAGAGTAAGGTGTCGG	GAAATCAGAGTAAGGTGTCGG		Ho	GAAATCAGAGTAAGGTG-GG	GAAATCAGAGTAAGGTG-GG		Ho	GAAATCAGAGTAAGGTGTCGG	GAAATCAGAGTAAGGTGTCGG		Ho	GAAATCAGAGTAAGGTGTCGG	GAAATCAGAGTAAGGTGTCGG
24-079	Ho	GAAATCAGAGTAAGGTGTCGG	GAAATCAGAGTAAGGTGTCGG		Ho	GAAATCAGAGTAAGGTGTCGG	GAAATCAGAGTAAGGTGTCGG		Bi	GAAATCAGAGTAAGGT-CGG	GAAATCAGAGTAAGGTGTCGG		He	GAAATCAGAGTAAGGTG-GG	GAAATCAGAGTAAGGTGTCGG		Ho	GAAATCAGAGTAAGGTGTCGG	GAAATCAGAGTAAGGTGTCGG		Ho	GAAATCAGAGTAAGGTGTCGG	GAAATCAGAGTAAGGTGTCGG
24-080	Ho	GAAATCAGAGTAAGGTGTCGG	GAAATCAGAGTAAGGTGTCGG		Ho	GAAATCAGAGTAAGGTGTCGG	GAAATCAGAGTAAGGTGTCGG		Ho	GAAATCAGAGTAAGGT-CGG	GAAATCAGAGTAAGGT-CGG		He	GAAATCAGAGTAAGGTG-GG	GAAATCAGAGTAAGGTGTCGG		Ho	GAAATCAGAGTAAGGTGTCGG	GAAATCAGAGTAAGGTGTCGG		Ho	GAAATCAGAGTAAGGTGTCGG	GAAATCAGAGTAAGGTGTCGG
24-081	Ho	GAAATCAGAGTAAGGTGTCGG	GAAATCAGAGTAAGGTGTCGG		Bi	GAAATCAGAGTAAGG-GCGG	GAAATCAGAGTAAGGTGTCGG		Bi	GAAATCAGAGTAAGGT-CGG	GAAATCAGAGTAAGGTGTCGG		Ho	GAAATCAGAGTAAGGTGTCGG	GAAATCAGAGTAAGGTGTCGG		Ho	GAAATCAGAGTAAGGTGTCGG	GAAATCAGAGTAAGGTGTCGG		Ho	GAAATCAGAGTAAGGTGTCGG	GAAATCAGAGTAAGGTGTCGG
24-082	Ho	GAAATCAGAGTAAGGTGTCGG	GAAATCAGAGTAAGGTGTCGG		Ho	GAAATCAGAGTAAGGTGTCGG	GAAATCAGAGTAAGGTGTCGG		Ho	GAAATCAGAGTAAGGT-CGG	GAAATCAGAGTAAGGT-CGG		Ho	GAAATCAGAGTAAGGTG-GG	GAAATCAGAGTAAGGTG-GG		Ho	GAAATCAGAGTAAGGTGTCGG	GAAATCAGAGTAAGGTGTCGG		Ho	GAAATCAGAGTAAGGTGTCGG	GAAATCAGAGTAAGGTGTCGG
24-083	Ho	GAAATCAGAGTAAGGTGTCGG	GAAATCAGAGTAAGGTGTCGG		Ho	GAAATCAGAGTAAGGTGTCGG	GAAATCAGAGTAAGGTGTCGG		Bi	GAAATCAGAGTAAGGT-CGG	GAAATCAGAGTAAGGTGTCGG		Ho	GAAATCAGAGTAAGGTGTCGG	GAAATCAGAGTAAGGTGTCGG		Ho	GAAATCAGAGTAAGGTGTCGG	GAAATCAGAGTAAGGTGTCGG		Ho	GAAATCAGAGTAAGGTGTCGG	GAAATCAGAGTAAGGTGTCGG
24-084	Ho	GAAATCAGAGTAAGGTGTCGG	GAAATCAGAGTAAGGTGTCGG		Ho	GAAATCAGAGTAAGGTGTCGG	GAAATCAGAGTAAGGTGTCGG		Ho	GAAATCAGAGTAAGGT-CGG	GAAATCAGAGTAAGGT-CGG		Ho	GAAATCAGAGTAAGGTGTCGG	GAAATCAGAGTAAGGTGTCGG		Ho	GAAATCAGAGTAAGGTGTCGG	GAAATCAGAGTAAGGTGTCGG		Ho	GAAATCAGAGTAAGGTGTCGG	GAAATCAGAGTAAGGTGTCGG
24-085	Ho	GAAATCAGAGTAAGGTGTCGG	GAAATCAGAGTAAGGTGTCGG		Bi	GAAATCAGAGTAAGG-GCGG	GAAATCAGAGTAAGGTGTCGG		Bi	GAAATCAGAGTAAGGT-CGG	GAAATCAGAGTAAGGTGTCGG		Ho	GAAATCAGAGTAAGGTG-GG	GAAATCAGAGTAAGGTG-GG		Ho	GAAATCAGAGTAAGGTGTCGG	GAAATCAGAGTAAGGTGTCGG		Ho	GAAATCAGAGTAAGGTGTCGG	GAAATCAGAGTAAGGTGTCGG
24-086	Ho	GAAATCAGAGTAAGGTGTCGG	GAAATCAGAGTAAGGTGTCGG		Bi	GAAATCAGAGTAAGG-GCGG	GAAATCAGAGTAAGGTGTCGG		Bi	GAAATCAGAGTAAGGT-CGG	GAAATCAGAGTAAGGTGTCGG		Ho	GAAATCAGAGTAAGGTGTCGG	GAAATCAGAGTAAGGTGTCGG		Ho	GAAATCAGAGTAAGGTGTCGG	GAAATCAGAGTAAGGTGTCGG		Ho	GAAATCAGAGTAAGGTGTCGG	GAAATCAGAGTAAGGTGTCGG
24-087	Ho	GAAATCAGAGTAAGGTGTCGG	GAAATCAGAGTAAGGTGTCGG		Bi	GAAATCAGAGTAAGG-GCGG	GAAATCAGAGTAAGGTGTCGG		Bi	GAAATCAGAGTAAGGT-CGG	GAAATCAGAGTAAGGTGTCGG		He	GAAATCAGAGTAAGGTG-GG	GAAATCAGAGTAAGGTGTCGG		Ho	GAAATCAGAGTAAGGTGTCGG	GAAATCAGAGTAAGGTGTCGG		Ho	GAAATCAGAGTAAGGTGTCGG	GAAATCAGAGTAAGGTGTCGG
24-088	Ho	GAAATCAGAGTAAGGTGTCGG	GAAATCAGAGTAAGGTGTCGG		Ho	GAAATCAGAGTAAGGTGTCGG	GAAATCAGAGTAAGGTGTCGG		Ho	GAAATCAGAGTAAGGT-CGG	GAAATCAGAGTAAGGT-CGG		Ho	GAAATCAGAGTAAGGTG-GG	GAAATCAGAGTAAGGTG-GG		Ho	GAAATCAGAGTAAGGTGTCGG	GAAATCAGAGTAAGGTGTCGG		Ho	GAAATCAGAGTAAGGTGTCGG	GAAATCAGAGTAAGGTGTCGG
24-089	Ho	GAAATCAGAGTAAGGTGTCGG	GAAATCAGAGTAAGGTGTCGG		Bi	GAAATCAGAGTAAGG-GCGG	GAAATCAGAGTAAGGTGTCGG		Bi	GAAATCAGAGTAAGGT-CGG	GAAATCAGAGTAAGGTGTCGG		Ho	GAAATCAGAGTAAGGTGTCGG	GAAATCAGAGTAAGGTGTCGG		Ho	GAAATCAGAGTAAGGTGTCGG	GAAATCAGAGTAAGGTGTCGG		Ho	GAAATCAGAGTAAGGTGTCGG	GAAATCAGAGTAAGGTGTCGG
24-090	Ho	GAAATCAGAGTAAGGTGTCGG	GAAATCAGAGTAAGGTGTCGG		Ho	GAAATCAGAGTAAGGTGTCGG	GAAATCAGAGTAAGGTGTCGG		Ho	GAAATCAGAGTAAGGT-CGG	GAAATCAGAGTAAGGT-CGG		He	GAAATCAGAGTAAGGTG-GG	GAAATCAGAGTAAGGTGTCGG		Ho	GAAATCAGAGTAAGGTGTCGG	GAAATCAGAGTAAGGTGTCGG		Ho	GAAATCAGAGTAAGGTGTCGG	GAAATCAGAGTAAGGTGTCGG
24-091	Ho	GAAATCAGAGTAAGGTGTCGG	GAAATCAGAGTAAGGTGTCGG		Ho	GAAATCAGAGTAAGGTGTCGG	GAAATCAGAGTAAGGTGTCGG		Bi	GAAATCAGAGTAAGGT-CGG	GAAATCAGAGTAAGGTGTCGG		Ho	GAAATCAGAGTAAGGTGTCGG	GAAATCAGAGTAAGGTGTCGG		Ho	GAAATCAGAGTAAGGTGTCGG	GAAATCAGAGTAAGGTGTCGG		Ho	GAAATCAGAGTAAGGTGTCGG	GAAATCAGAGTAAGGTGTCGG
24-092	Ho	GAAATCAGAGTAAGGTGTCGG	GAAATCAGAGTAAGGTGTCGG		Bi	GAAATCAGAGTAAGG-GCGG	GAAATCAGAGTAAGGTGTCGG		Ho	GAAATCAGAGTAAGGT-CGG	GAAATCAGAGTAAGGT-CGG		Ho	GAAATCAGAGTAAGGTG-GG	GAAATCAGAGTAAGGTG-GG		Ho	GAAATCAGAGTAAGGTGTCGG	GAAATCAGAGTAAGGTGTCGG		Ho	GAAATCAGAGTAAGGTGTCGG	GAAATCAGAGTAAGGTGTCGG

## Sheet: Genotyping primer sequences
Gene	Forward primer sequence	Reverse primer sequence
NtBBLa	TTTCATGCCGAAACCAACCT	GAATTTTCCAGGCATAAACAATG
NtBBLb	AGGTGGAGTTGCAAATCTTTA	ATAATTCCCCAATTTCCACCT
NtBBLc	CAGAATCTTCGATTTGCAGCATCTAA	TGTTACGATTTTGGGCACTTTCAC
NtBBLd1	AATCTCCGATTCGCAGCGTG	GTCCATATTTTCTGGATAAAAATCCGT
NtBBLd2	AGTCAGTAACTTCTCTGTTTAT	AAATCCATGAACGTCACTGG
NtBBLe	ACTTTCCTCTTTGCTAGTGTT	ACCGTCCTTCAGCATCAATT
